# Supplementary material for: TREM2-Deficient Microglia Attenuate Tau Spreading In Vivo
Source: Cells. 2023 Jun 10;12(12):1597. doi: 10.3390/cells12121597 (PMC10296847; doi:10.3390/cells12121597)
Supplement: Supplementary file 1 [file cells-12-01597-s001.zip]

Archive with 4 entries (4 files):
- cells-2384901-supplementary.xlsx
- Supplementary_1.tif
- Supplementary_2.tif
- Supplementary_3.tif
