# Supplementary material for: TREM2-Deficient Microglia Attenuate Tau Spreading In Vivo
Source: Cells. 2023 Jun 10;12(12):1597. doi: 10.3390/cells12121597 (PMC10296847; doi:10.3390/cells12121597)
Supplement: Supplementary file 1 [file cells-12-01597-s001.zip › cells-2384901-supplementary.xlsx]

## Sheet: Normalized Data
							WT-PBS						WT-ADTau						TREM2 KO - PBS						TREM2 KO - ADTau
Probe Name	Annotation	Accession #	NS Probe ID	Class Name	Analyte Type	% Samples above Threshold	20200617_1-6-17-2020-trem2ko-b6-IC_B6-04-ipsi_01.RCC	20200617_1-6-17-2020-trem2ko-b6-IC_B6-05-ipsi_02.RCC	20200617_1-6-17-2020-trem2ko-b6-IC_B6-10-ipsi_03.RCC	20200619_3-6-18-2020-trem2ko-b6-IC_B6-06-ipsi_01.RCC	20200619_3-6-18-2020-trem2ko-b6-IC_B6-12-ipsi_02.RCC	20200617_1-6-17-2020-trem2ko-b6-IC_B6-11-ipsi_04.RCC	20200617_1-6-17-2020-trem2ko-b6-IC_B6-16-ipsi_05.RCC	20200617_1-6-17-2020-trem2ko-b6-IC_B6-17-ipsi_06.RCC	20200617_1-6-17-2020-trem2ko-b6-IC_B6-18-ipsi_07.RCC	20200617_1-6-17-2020-trem2ko-b6-IC_B6-23-ipsi_11.RCC	20200619_3-6-18-2020-trem2ko-b6-IC_B6-22-ipsi_05.RCC	20200622_2-6-22-2020-trem2ko-b6-IC_B6-24-ipsi_11.RCC	20201117_11-17-2020-trem2ko-b6-IC_TM2-16 ipsi_01.RCC	20201117_11-17-2020-trem2ko-b6-IC_TM2-20 ipsi_03.RCC	20201117_11-17-2020-trem2ko-b6-IC_TM2-21 ipsi_05.RCC	20201117_11-17-2020-trem2ko-b6-IC_TM2-22 ipsi_07.RCC	20201117_11-17-2020-trem2ko-b6-IC_TM2-23 ipsi_09.RCC	20201117_11-17-2020-trem2ko-b6-IC_TM2-24 ipsi_11.RCC	20200619_3-6-18-2020-trem2ko-b6-IC_TM2-09-ipsi_07.RCC	20200619_3-6-18-2020-trem2ko-b6-IC_TM2-10-ipsi_09.RCC	20200617_1-6-17-2020-trem2ko-b6-IC_TM2-04-ipsi_08.RCC	20200617_1-6-17-2020-trem2ko-b6-IC_TM2-05-ipsi_09.RCC	20200617_1-6-17-2020-trem2ko-b6-IC_TM2-06-ipsi_10.RCC	20200619_3-6-18-2020-trem2ko-b6-IC_TM2-11-ipsi_11.RCC
							WT-PBS	WT-PBS	WT-PBS	WT-PBS	WT-PBS	WT-PBS	WT-ADTau	WT-ADTau	WT-ADTau	WT-ADTau	WT-ADTau	WT-ADTau	Trem2ko-PBS	Trem2ko-PBS	Trem2ko-PBS	Trem2ko-PBS	Trem2ko-PBS	Trem2ko-PBS	Trem2ko-tau	Trem2ko-tau	Trem2ko-tau	Trem2ko-tau	Trem2ko-tau	Trem2ko-tau
AI464131		NM_001085515.2	NM_001085515.2:1232	Endogenous	mRNA	100	97.39	75.46	34.26	79.92	49.88	71.6	64.5	85.16	75.98	98.03	80.06	61.08	51.6	85.05	75.42	65.58	70.48	55.92	58.8	54.5	72.16	62.48	88.66	52.47
Abcc3		NM_029600.3	NM_029600.3:2730	Endogenous	mRNA	100	13.91	19.86	11.42	25.97	6.24	6.93	6.14	13.1	8.44	16.34	14.78	11.11	11.78	13.95	11.72	14.47	15.4	16.07	11.5	7.34	12.89	8.33	10.17	20.74
Abcc8		NM_011510.3	NM_011510.3:1740	Endogenous	mRNA	100	22.26	23.83	9.52	9.99	12.47	23.1	6.14	21.84	16.88	23.76	18.48	25.91	7.85	11.25	7.64	13.12	16.8	10.93	11.5	11.53	6.44	15.27	27.62	18.3
Abl1		NM_009594.4	NM_009594.4:1378	Endogenous	mRNA	100	75.13	73.47	43.78	109.88	41.57	64.67	89.07	91.71	98.49	115.85	86.22	57.38	54.96	85.05	90.71	71.01	79.35	82.27	69.03	57.64	86.34	106.91	78.49	75.66
Adamts16		NM_172053.2	NM_172053.2:1918	Endogenous	mRNA	100	5.57	9.93	5.71	5.99	6.24	11.55	9.21	13.1	2.81	8.91	14.78	7.4	7.29	5.85	7.13	4.52	4.2	5.14	10.23	5.24	10.31	12.5	7.27	6.1
Ago4		NM_153177.3	NM_153177.3:1576	Endogenous	mRNA	100	19.48	23.83	24.75	31.97	18.71	18.48	27.64	17.47	30.95	23.76	18.48	22.21	20.19	20.7	20.38	27.59	23.81	17.35	15.34	20.96	15.46	8.33	8.72	17.08
Agt		NM_007428.3	NM_007428.3:881	Endogenous	mRNA	100	64	71.49	36.17	61.93	83.14	90.08	79.86	102.63	98.49	89.11	71.44	70.34	74.59	94.5	76.44	87.74	81.22	64.27	88.2	76.51	110.82	102.75	88.66	104.94
Ak1		NM_001198790.1	NM_001198790.1:1625	Endogenous	mRNA	100	628.85	476.58	538.72	615.35	471.82	501.19	595.85	567.75	447.42	586.67	554.28	562.72	659.55	615.14	629.85	671.16	611.93	703.76	507.48	512.51	528.33	579	588.65	495.43
Akt1		NM_001165894.1	NM_001165894.1:898	Endogenous	mRNA	100	297.73	274.03	253.18	289.7	232.79	217.11	254.92	305.71	309.54	300.02	301.77	246.19	340.43	319.05	302.18	355.93	298.26	325.85	231.37	203.33	296.38	295.75	308.13	245.27
Akt2		NM_001110208.1	NM_001110208.1:2504	Endogenous	mRNA	100	80.69	113.19	87.57	121.87	99.77	85.46	86	104.82	92.86	98.03	75.14	96.26	121.7	116.55	85.1	102.21	103.16	114.4	85.64	80.7	91.49	106.91	88.66	82.98
Aldh1l1		NM_027406.1	NM_027406.1:1340	Endogenous	mRNA	100	236.51	238.29	182.75	235.75	187.06	175.53	242.64	262.04	256.07	242.09	214.32	207.32	200.22	224.1	212.5	195.83	224.05	218.52	185.35	209.61	230.66	222.16	210.75	194.02
Ambra1		NM_001080754.1	NM_001080754.1:944	Endogenous	mRNA	100	353.38	299.85	230.34	313.67	249.42	281.78	328.64	358.12	360.19	377.25	339.96	305.42	252.38	328.95	328.17	306.64	288.46	278.93	318.29	314.42	351.79	365.17	389.53	297.75
Amigo2		NM_178114.4	NM_178114.4:2425	Endogenous	mRNA	100	61.22	85.39	53.3	91.9	120.55	97.01	101.36	109.18	104.12	83.17	118.25	57.38	72.91	92.25	67.27	82.31	83.55	57.84	95.87	101.66	108.24	83.31	100.29	93.96
Anapc15		NM_027532.3	NM_027532.3:350	Endogenous	mRNA	100	80.69	101.27	91.37	85.91	87.3	90.08	70.64	80.8	106.93	93.57	93.61	74.04	113.85	88.2	93.76	94.07	96.62	110.55	79.25	70.22	91.49	65.26	93.02	80.54
Anxa1		NM_010730.2	NM_010730.2:400	Endogenous	mRNA	100	2.78	13.9	24.75	27.97	22.86	11.55	15.36	19.65	25.33	16.34	13.55	5.55	17.95	11.25	19.87	16.28	10.74	14.78	21.73	17.82	18.04	11.11	10.17	18.3
Apc		NM_007462.3	NM_007462.3:645	Endogenous	mRNA	100	1101.88	1451.58	1117.41	1534.39	1099.52	1113.25	1477.34	1655.22	1142.47	1344.14	1412.79	1208.74	887.82	1067.84	1145.04	952.93	1090.84	1210.86	1098.04	1059.6	1249.96	1398.2	1145.32	1177.56
Apex1		NM_009687.2	NM_009687.2:289	Endogenous	mRNA	100	130.78	119.14	137.06	107.89	89.37	122.41	147.43	117.92	67.53	112.88	123.17	90.7	153.11	109.8	120.77	133.42	117.16	127.26	103.54	105.86	118.55	134.68	123.54	101.28
Apoe		NM_001305844.1	NM_001305844.1:903	Endogenous	mRNA	100	1783.6	1799.08	1324.9	1630.29	1835.3	1965.51	1818.26	1901.97	1845.95	2226.38	1558.13	1756.65	1833.4	1943.53	1730.55	1783.29	1863.8	1904.98	1592.73	1399.18	1902	1827.24	1918.56	1752.31
Arc		NM_018790.2	NM_018790.2:2715	Endogenous	mRNA	100	311.64	359.42	272.21	291.69	257.73	256.37	279.5	251.12	81.6	139.61	54.2	207.32	191.25	355.5	326.13	318.4	293.13	249.37	143.17	100.62	275.76	213.83	167.15	169.62
Arhgap24		NM_029270.2	NM_029270.2:1164	Endogenous	mRNA	100	58.43	55.6	64.72	65.93	60.28	48.5	61.43	63.33	59.09	54.95	56.66	42.57	52.72	51.75	41.79	61.51	50.88	62.99	52.41	74.41	61.85	40.27	63.95	59.79
Arid1a		NM_001080819.1	NM_001080819.1:5193	Endogenous	mRNA	100	186.43	160.85	106.6	163.83	116.4	97.01	150.5	203.08	140.7	169.32	144.11	168.45	107.12	175.5	165.11	145.18	173.17	174.17	136.78	132.06	139.17	190.22	146.8	170.84
Asb2		NM_023049.1	NM_023049.1:996	Endogenous	mRNA	100	2.78	17.87	9.52	5.99	10.39	4.62	6.14	2.18	14.07	17.82	8.62	5.55	4.49	13.95	8.66	9.95	9.34	14.14	8.95	7.34	10.31	2.78	14.53	6.1
Ash2l		NM_001080793.1	NM_001080793.1:2125	Endogenous	mRNA	100	139.13	131.06	123.73	133.86	130.94	143.2	129	87.35	104.12	118.82	151.5	111.06	139.09	128.7	131.47	131.16	136.76	142.68	157.23	128.91	139.17	101.36	133.72	143.99
Asph		NM_001177849.1	NM_001177849.1:400	Endogenous	mRNA	100	1241.01	1038.54	1067.92	1184.76	1413.37	1427.36	1160.98	1157.34	1187.49	1376.82	1359.83	1101.38	1120.57	961.19	947.83	1130.22	1045.56	1129.88	974.05	953.75	1076	1173.27	1117.7	1128.75
Atf3		NM_007498.3	NM_007498.3:387	Endogenous	mRNA	100	5.57	7.94	11.42	11.99	12.47	16.17	3.07	4.37	11.26	2.97	7.39	5.55	7.85	6.75	10.7	9.05	5.13	9	6.39	8.38	6.44	6.94	10.17	7.32
Atg14		NM_172599.4	NM_172599.4:204	Endogenous	mRNA	100	130.78	117.16	93.28	93.9	91.45	122.41	86	89.53	104.12	102.48	119.48	75.89	101.51	105.75	117.2	112.61	97.09	125.33	85.64	97.47	92.78	108.3	110.46	92.74
Atg3		NM_026402.3	NM_026402.3:862	Endogenous	mRNA	100	570.42	557.99	618.67	521.45	513.39	496.57	568.21	510.98	571.23	513.89	671.29	531.25	634.32	532.79	572.26	605.59	529.78	657.49	570.11	558.62	527.05	612.32	518.88	622.34
Atg5		NM_001314013.1	NM_001314013.1:262	Endogenous	mRNA	100	250.43	266.09	274.12	275.71	261.89	254.06	205.78	227.1	191.35	245.06	218.02	179.55	277.62	218.7	217.08	272.72	218.91	254.51	210.92	202.28	211.33	261.03	196.22	223.31
Atg7		NM_028835.1	NM_028835.1:855	Endogenous	mRNA	100	133.56	75.46	87.57	107.89	70.67	53.12	89.07	72.06	87.23	127.73	99.77	92.55	91.42	110.7	107.01	94.52	97.09	114.4	103.54	107.95	92.78	90.25	95.93	122.03
Atg9a		NM_001003917.3	NM_001003917.3:340	Endogenous	mRNA	100	665.02	454.74	344.55	453.52	519.62	494.26	479.14	539.37	492.44	571.82	548.12	555.32	354.45	475.19	484.11	503.37	466.77	401.05	453.79	441.24	543.8	504.02	489.81	507.63
Atm		NM_007499.2	NM_007499.2:5543	Endogenous	mRNA	100	47.3	63.54	43.78	77.92	60.28	48.5	79.86	91.71	53.47	81.69	62.82	38.87	31.41	41.4	44.84	41.61	46.68	49.49	52.41	47.16	43.81	61.09	53.78	42.71
Atp6v0e		NM_025272.2	NM_025272.2:585	Endogenous	mRNA	100	64	67.52	78.05	81.91	91.45	85.46	67.57	63.33	61.91	101	91.15	66.64	81.88	67.05	78.48	88.19	71.42	79.05	92.04	85.94	63.14	73.59	62.5	75.66
Atp6v1a		NM_007508.5	NM_007508.5:434	Endogenous	mRNA	100	2612.79	1890.43	1970.22	2037.86	1739.69	1695.28	2042.47	1888.87	2197.7	1829.82	2028.65	2054.67	1740.3	1965.58	2055.15	2013.04	1924.95	2111.93	1941.7	2002.87	1909.73	2121.6	2101.69	2086.66
Atr		NM_019864.1	NM_019864.1:4392	Endogenous	mRNA	100	25.04	35.74	30.46	53.94	37.41	30.03	64.5	48.04	42.21	54.95	33.26	29.62	17.39	26.1	28.03	26.23	33.61	26.35	30.68	31.44	43.81	41.65	40.7	34.17
Axl		NM_009465.3	NM_009465.3:3820	Endogenous	mRNA	100	64	103.26	70.43	89.91	60.28	92.39	95.21	89.53	59.09	92.08	72.67	79.6	62.25	79.65	69.81	72.36	79.35	74.55	57.52	48.21	83.76	102.75	66.86	81.76
B3gnt5		NM_001159407.1	NM_001159407.1:1738	Endogenous	mRNA	100	13.91	5.96	11.42	9.99	12.47	18.48	9.21	2.18	8.44	8.91	16.01	3.7	7.85	7.65	8.66	4.97	9.34	4.5	1.28	10.48	5.15	5.55	7.27	12.2
Bad		NM_007522.3	NM_007522.3:1146	Endogenous	mRNA	100	136.34	129.07	177.03	153.84	193.3	196.32	138.21	163.77	166.02	147.04	146.58	131.43	220.41	184.05	180.9	224.78	175.97	181.89	130.38	151.97	171.39	154.12	129.36	137.89
Bag3		NM_013863.4	NM_013863.4:1000	Endogenous	mRNA	100	27.83	33.76	28.55	63.93	64.43	57.74	55.28	45.86	56.28	49.01	39.42	35.17	30.29	36.9	40.77	47.49	32.67	41.78	42.18	27.25	47.68	34.71	43.6	48.81
Bag4		NM_026121.3	NM_026121.3:3735	Endogenous	mRNA	100	269.9	278	308.38	303.68	214.08	224.04	297.92	299.16	275.77	259.92	296.85	275.81	273.69	311.4	358.75	326.08	323.94	335.49	290.17	279.84	235.82	312.41	213.66	297.75
Bak1		NM_007523.2	NM_007523.2:470	Endogenous	mRNA	100	94.61	99.29	85.66	89.91	62.35	57.74	95.21	91.71	92.86	105.45	87.45	109.21	103.2	90	80	108.54	93.82	91.91	67.75	63.93	76.03	87.47	94.47	86.64
Bard1		NM_007525.3	NM_007525.3:306	Endogenous	mRNA	100	8.35	17.87	5.71	9.99	20.78	11.55	3.07	8.73	14.07	14.85	13.55	7.4	16.26	12.15	13.25	13.57	13.07	14.14	14.06	8.38	27.06	6.94	17.44	8.54
Bax		NM_007527.3	NM_007527.3:735	Endogenous	mRNA	100	55.65	89.36	89.47	65.93	99.77	99.31	43	67.69	56.28	81.69	54.2	77.74	94.78	76.05	86.63	87.74	79.82	95.12	76.7	69.17	83.76	86.09	63.95	80.54
Bbc3		NM_133234.1	NM_133234.1:1461	Endogenous	mRNA	100	36.17	19.86	22.84	23.97	16.63	25.41	21.5	32.76	14.07	22.28	13.55	14.81	25.24	18.45	17.84	21.71	18.67	20.57	17.9	13.62	27.06	24.99	26.16	12.2
Bcas1		NM_029815.2	NM_029815.2:932	Endogenous	mRNA	100	261.56	528.21	839.49	543.43	808.53	808.38	608.13	681.3	526.21	564.39	380.6	394.28	577.67	598.94	540.67	535.94	566.66	597.72	455.07	402.46	601.79	581.77	529.06	466.14
Bcl10		NM_009740.1	NM_009740.1:1168	Endogenous	mRNA	100	83.48	87.37	98.99	99.9	97.69	127.03	89.07	74.24	64.72	84.66	103.47	99.96	114.97	104.85	90.71	114.42	95.22	109.9	84.37	101.66	88.91	80.53	91.57	103.72
Bcl2		NM_009741.3	NM_009741.3:1844	Endogenous	mRNA	100	36.17	39.71	20.94	49.95	37.41	20.79	46.07	52.41	25.33	44.56	23.4	22.21	32.53	26.55	36.69	31.66	32.67	41.78	28.12	31.44	29.64	29.16	31.98	20.74
Bcl2a1a		NM_009742.3	NM_009742.3:175	Endogenous	mRNA	100	22.26	35.74	19.04	15.98	16.63	11.55	24.57	26.2	22.51	14.85	28.33	11.11	21.87	20.7	20.89	17.64	18.2	23.78	23.01	15.72	19.33	8.33	14.53	17.08
Bcl2l1		NM_009743.4	NM_009743.4:200	Endogenous	mRNA	100	294.95	299.85	302.67	325.66	276.44	277.16	325.57	303.53	334.86	329.72	272.21	310.98	337.07	309.6	333.27	362.27	284.73	339.99	306.79	282.98	309.27	294.36	290.69	319.71
Bcl2l11		NM_001284410.1	NM_001284410.1:236	Endogenous	mRNA	100	22.26	11.91	15.23	17.98	8.31	20.79	18.43	26.2	19.7	11.88	12.32	7.4	10.66	16.2	15.29	11.76	9.8	17.35	11.5	11.53	16.75	13.88	8.72	8.54
Bcl2l2		NM_007537.1	NM_007537.1:1592	Endogenous	mRNA	100	375.64	446.79	432.12	509.46	349.19	341.83	469.92	445.47	388.33	457.45	396.62	479.42	439.14	476.54	461.68	439.6	444.36	479.46	343.86	355.3	412.36	410.99	438.94	410.01
Bdnf		NM_007540.4	NM_007540.4:3260	Endogenous	mRNA	100	105.74	91.34	76.14	91.9	58.2	53.12	49.14	63.33	70.35	63.87	80.06	98.11	83.57	83.25	85.61	76.89	92.42	73.91	86.92	83.85	85.05	62.48	63.95	107.38
Becn1		NM_019584.3	NM_019584.3:1145	Endogenous	mRNA	100	695.63	691.04	856.62	717.25	721.23	688.28	657.28	681.3	700.67	634.2	731.65	557.17	848	763.19	840.3	814.99	769.23	877.29	706.89	695.92	740.96	698.41	664.23	645.52
Bid		NM_007544.3	NM_007544.3:1307	Endogenous	mRNA	100	69.56	65.53	51.4	63.93	54.04	55.43	52.21	45.86	56.28	51.98	57.89	38.87	63.94	57.6	71.85	62.87	67.21	62.99	83.09	50.31	64.43	80.53	66.86	46.37
Bik		NM_007546.2	NM_007546.2:385	Endogenous	mRNA	100	8.35	5.96	5.71	9.99	4.16	4.62	9.21	2.18	5.63	8.91	1.23	1.85	8.41	3.6	3.06	6.78	2.8	7.07	1.28	1.05	2.58	4.17	5.81	6.1
Bin1		NM_001083334.1	NM_001083334.1:1400	Endogenous	mRNA	100	706.76	621.54	660.55	601.37	525.86	531.22	614.28	648.55	557.16	733.71	607.24	540.51	646.65	672.74	660.93	694.68	660.01	690.27	572.67	563.86	650.75	665.08	648.24	611.36
Birc2		NM_007465.2	NM_007465.2:1230	Endogenous	mRNA	100	147.47	162.83	182.75	147.84	78.98	106.24	101.36	137.57	154.77	120.3	129.33	140.68	135.72	138.6	141.15	150.15	136.3	118.9	98.43	105.86	150.77	119.41	136.62	150.09
Birc3		NM_007464.3	NM_007464.3:425	Endogenous	mRNA	100	5.57	3.97	3.81	7.99	2.08	4.62	9.21	6.55	2.81	2.97	1.23	3.7	5.61	9	7.64	9.95	6.53	9.64	11.5	6.29	3.87	9.72	4.36	10.98
Birc5		NM_009689.2	NM_009689.2:237	Endogenous	mRNA	100	19.48	21.84	17.13	19.98	8.31	16.17	15.36	6.55	14.07	5.94	12.32	11.11	7.29	7.65	12.23	14.02	14.94	14.78	19.17	13.62	15.46	12.5	8.72	19.52
Blk		NM_007549.2	NM_007549.2:2198	Endogenous	mRNA	100	11.13	17.87	7.61	5.99	10.39	9.24	6.14	4.37	8.44	7.43	9.85	7.4	7.29	10.35	7.13	8.14	6.53	9.64	5.11	7.34	5.15	2.78	2.91	9.76
Blm		NM_001042527.2	NM_001042527.2:264	Endogenous	mRNA	100	19.48	15.89	20.94	19.98	20.78	20.79	21.5	15.29	16.88	16.34	14.78	9.26	14.02	18.9	16.82	15.38	20.54	23.14	24.29	15.72	28.35	16.66	23.26	15.86
Blnk		NM_008528.4	NM_008528.4:1546	Endogenous	mRNA	100	47.3	27.8	36.17	43.95	22.86	34.64	36.86	30.57	39.4	32.68	25.87	38.87	36.45	40.95	44.33	36.63	40.14	44.35	46.02	34.59	21.91	29.16	36.34	36.61
Bmi1		NM_007552.4	NM_007552.4:3354	Endogenous	mRNA	100	128	131.06	159.9	135.86	124.71	136.27	138.21	124.47	132.26	154.47	173.67	99.96	114.97	123.75	142.17	122.56	146.1	160.03	116.32	111.1	117.26	118.02	120.64	139.11
Bnip3		NM_009760.4	NM_009760.4:1108	Endogenous	mRNA	100	985.01	812.17	1145.97	921.03	974.81	1034.72	890.7	880.02	922.98	876.29	1051.89	790.4	1213.11	1036.34	1098.15	1183.58	1046.49	1219.86	1003.45	1011.39	938.12	1002.49	896.78	1066.52
Bnip3l		NM_009761.3	NM_009761.3:1738	Endogenous	mRNA	100	286.6	387.22	375.01	377.6	336.71	307.18	417.71	303.53	326.42	329.72	374.44	379.47	575.99	481.94	541.18	493.42	471.9	538.59	388.6	383.6	380.14	367.95	311.04	425.87
Bok		NM_016778.2	NM_016778.2:635	Endogenous	mRNA	100	166.95	142.97	129.44	151.84	137.18	159.37	159.71	122.29	177.28	136.64	139.19	159.19	217.61	175.05	183.96	198.09	168.5	187.03	126.55	135.2	154.63	130.52	127.9	135.45
Bola2		NM_175103.3	NM_175103.3:94	Endogenous	mRNA	100	614.94	494.45	666.26	611.36	791.9	826.85	595.85	438.92	565.6	454.48	512.4	475.72	905.76	580.04	657.36	751.67	613.33	753.89	522.81	548.14	555.4	492.91	527.6	540.58
Braf		NM_139294.5	NM_139294.5:1102	Endogenous	mRNA	100	389.55	349.49	317.9	329.65	284.75	369.54	282.57	403.98	329.23	447.06	373.21	353.55	242.29	312.3	357.73	318.85	321.6	352.85	378.37	313.37	396.89	392.94	389.53	309.95
Brca1		NM_009764.3	NM_009764.3:2027	Endogenous	mRNA	100	5.57	3.97	3.81	9.99	4.16	2.31	9.21	10.92	5.63	7.43	7.39	7.4	3.37	4.05	6.62	4.52	8.4	5.78	8.95	3.14	2.58	5.55	4.36	2.44
Brd2		NM_010238.3	NM_010238.3:2800	Endogenous	mRNA	100	498.07	422.96	359.78	407.57	315.93	341.83	423.85	462.94	396.77	496.07	436.03	436.85	390.91	462.14	455.57	409.3	459.77	462.11	384.76	368.92	422.67	424.88	427.32	369.74
Brd3		NM_001113573.1	NM_001113573.1:2690	Endogenous	mRNA	100	119.65	129.07	138.96	159.83	64.43	110.86	129	139.75	126.63	124.76	137.95	131.43	100.95	137.25	147.27	151.96	146.1	161.32	102.26	106.9	144.33	134.68	129.36	135.45
Brd4		NM_001286630.1	NM_001286630.1:1492	Endogenous	mRNA	100	331.12	276.02	277.93	315.67	168.36	200.94	258	299.16	326.42	302.99	298.08	307.28	180.59	229.5	257.34	236.99	274.46	278.29	249.26	238.96	266.74	284.64	286.33	264.8
Btk		NM_013482.2	NM_013482.2:2255	Endogenous	mRNA	100	16.7	15.89	3.81	13.99	10.39	11.55	15.36	13.1	5.63	13.37	6.16	5.55	14.02	10.8	16.31	10.4	15.4	14.78	7.67	11.53	11.6	9.72	17.44	10.98
C1qa		NM_007572.2	NM_007572.2:566	Endogenous	mRNA	100	272.69	262.12	184.65	201.79	216.16	267.92	279.5	238.02	264.51	308.93	267.28	262.85	214.24	201.15	214.03	225.68	216.58	245.51	205.8	212.76	231.95	247.15	220.92	287.98
C1qb		NM_009777.2	NM_009777.2:865	Endogenous	mRNA	100	372.86	359.42	272.21	355.63	401.15	411.12	371.64	452.02	337.67	531.72	444.65	473.87	356.7	354.15	337.85	347.79	360.34	386.91	389.87	353.2	398.18	383.22	332.84	375.84
C1qc		NM_007574.2	NM_007574.2:708	Endogenous	mRNA	100	403.47	325.66	222.72	265.72	328.4	385.71	359.35	327.55	258.88	436.66	354.74	418.34	334.82	312.75	320.53	314.78	325.8	324.57	336.19	298.7	313.13	338.79	303.77	355.1
C3		XM_011246258.1	XM_011246258.1:2702	Endogenous	mRNA	100	11.13	7.94	15.23	7.99	10.39	11.55	9.21	10.92	5.63	32.68	8.62	3.7	10.66	7.2	6.62	8.14	9.8	6.43	11.5	9.43	12.89	15.27	24.71	7.32
C3ar1		NM_009779.2	NM_009779.2:555	Endogenous	mRNA	100	27.83	35.74	22.84	21.98	31.18	36.95	30.71	43.67	30.95	34.16	22.17	35.17	20.75	23.4	27.52	19.9	28.94	25.07	25.57	22.01	15.46	15.27	14.53	25.63
C4a		NM_011413.2	NM_011413.2:56	Endogenous	mRNA	100	86.26	63.54	70.43	97.9	72.75	71.6	98.28	111.37	78.79	132.19	99.77	131.43	67.3	76.05	56.05	71.91	76.08	68.13	111.21	80.7	114.69	104.14	106.1	78.1
C5ar1		NM_007577.3	NM_007577.3:595	Endogenous	mRNA	100	11.13	9.93	11.42	15.98	10.39	11.55	18.43	8.73	11.26	20.79	14.78	9.26	12.9	9.45	11.21	18.09	17.27	16.71	14.06	12.58	10.31	8.33	13.08	15.86
C6		NM_016704.2	NM_016704.2:170	Endogenous	mRNA	100	2.78	5.96	11.42	2	2.08	2.31	15.36	8.73	2.81	4.46	1.23	1.85	2.24	1.8	3.57	1.81	1.87	3.21	6.39	3.14	2.58	1.39	1.45	1.22
Cables1		NM_001146287.1	NM_001146287.1:3120	Endogenous	mRNA	100	125.21	148.93	217.01	147.84	164.2	110.86	129	139.75	146.33	145.55	156.43	131.43	150.87	174.15	135.04	161.46	142.83	129.83	123.99	133.11	216.49	109.69	146.8	143.99
Calcoco2		NM_001271018.1	NM_001271018.1:1068	Endogenous	mRNA	95.83	2.78	5.96	1.9	5.99	4.16	4.62	3.07	2.18	8.44	1.49	4.93	5.55	4.49	4.05	3.57	1	1.87	3.86	1.28	2.1	11.6	2.78	2.91	2.44
Calr		NM_007591.3	NM_007591.3:551	Endogenous	mRNA	100	2879.91	1981.77	1570.47	2197.69	2248.92	1905.46	2131.54	2561.44	2541	3205.15	2949.98	3109.78	2129.53	2545.62	2372.62	2473.45	2489.27	2073.37	2703.55	2884.3	2372.35	2625.62	2498.48	2905.46
Camk4		NM_009793.3	NM_009793.3:3280	Endogenous	mRNA	100	409.03	397.15	434.02	443.53	245.26	212.49	448.42	355.94	320.79	421.81	468.06	338.74	185.64	322.2	374.03	273.17	342.61	392.05	337.46	325.95	302.83	390.16	354.64	363.64
Casp1		NM_009807.2	NM_009807.2:259	Endogenous	mRNA	100	5.57	35.74	17.13	33.96	37.41	34.64	27.64	8.73	33.77	13.37	30.79	27.77	39.82	25.2	28.54	34.37	28.94	33.42	29.4	29.35	23.2	31.94	39.24	30.51
Casp2		NM_007610.1	NM_007610.1:420	Endogenous	mRNA	100	44.52	81.42	41.88	61.93	41.57	36.95	61.43	41.49	45.02	81.69	50.5	57.38	51.6	48.15	46.88	58.79	45.28	59.77	46.02	53.45	67.01	68.04	63.95	47.59
Casp3		NM_009810.2	NM_009810.2:630	Endogenous	mRNA	100	58.43	59.57	45.69	49.95	66.51	69.29	58.36	63.33	25.33	57.92	55.43	44.43	60.57	57.15	59.11	59.7	59.28	77.77	44.74	45.07	57.99	43.04	65.41	58.57
Casp4		NM_007609.2	NM_007609.2:408	Endogenous	mRNA	100	11.13	9.93	9.52	2	10.39	11.55	12.29	8.73	5.63	14.85	1.23	1.85	10.1	8.55	7.13	7.69	7.47	8.36	8.95	3.14	9.02	8.33	5.81	8.54
Casp6		NM_009811.3	NM_009811.3:360	Endogenous	mRNA	100	13.91	25.81	19.04	33.96	35.33	23.1	15.36	15.29	19.7	31.19	22.17	27.77	25.24	16.2	20.89	17.64	21.94	25.07	11.5	25.15	14.17	27.77	24.71	23.19
Casp7		NM_007611.2	NM_007611.2:1468	Endogenous	mRNA	100	16.7	15.89	13.33	19.98	20.78	23.1	18.43	15.29	19.7	19.31	17.24	16.66	19.07	21.15	28.03	17.19	19.6	27.64	14.06	14.67	23.2	27.77	15.99	20.74
Casp8		NM_009812.2	NM_009812.2:1463	Endogenous	mRNA	100	13.91	27.8	17.13	17.98	22.86	11.55	15.36	10.92	11.26	14.85	22.17	11.11	15.14	20.7	17.84	15.38	15.4	18.64	10.23	20.96	15.46	13.88	18.89	18.3
Casp9		NM_015733.4	NM_015733.4:1675	Endogenous	mRNA	100	80.69	63.54	47.59	45.95	51.96	48.5	61.43	63.33	56.28	68.32	49.27	57.38	41.5	50.85	55.54	52.46	45.74	53.34	35.79	33.54	48.97	52.76	56.68	41.49
Cass4		NM_001080820.2	NM_001080820.2:870	Endogenous	mRNA	100	2.78	3.97	7.61	4	2.08	9.24	15.36	6.55	2.81	2.97	1.23	3.7	5.61	2.25	4.08	2.71	4.67	3.86	3.83	2.1	9.02	8.33	5.81	2.44
Ccl2		NM_011333.3	NM_011333.3:415	Endogenous	mRNA	100	8.35	7.94	5.71	4	12.47	4.62	3.07	15.29	11.26	11.88	3.7	3.7	4.49	7.65	6.62	9.05	8.4	5.78	7.67	6.29	1.29	6.94	1.45	4.88
Ccl3		NM_011337.1	NM_011337.1:60	Endogenous	mRNA	100	13.91	23.83	9.52	13.99	12.47	16.17	21.5	6.55	14.07	13.37	11.09	7.4	7.29	3.6	9.17	10.4	13.54	12.21	8.95	10.48	11.6	9.72	10.17	15.86
Ccl4		NM_013652.1	NM_013652.1:140	Endogenous	mRNA	100	8.35	11.91	7.61	7.99	6.24	6.93	12.29	8.73	8.44	1.49	1.23	1.85	5.05	4.05	2.04	2.71	8.4	8.36	5.11	6.29	9.02	6.94	1.45	7.32
Ccl5		NM_013653.1	NM_013653.1:165	Endogenous	mRNA	100	2.78	7.94	5.71	5.99	2.08	4.62	6.14	2.18	2.81	2.97	1.23	1.85	6.73	2.7	2.55	4.07	2.33	9	5.11	6.29	1.29	2.78	4.36	4.88
Ccl7		NM_013654.3	NM_013654.3:141	Endogenous	mRNA	100	8.35	7.94	5.71	2	6.24	9.24	3.07	4.37	11.26	7.43	8.62	9.26	6.17	6.75	7.13	7.69	6.53	5.78	5.11	5.24	3.87	4.17	4.36	4.88
Ccng2		NM_007635.4	NM_007635.4:1536	Endogenous	mRNA	100	208.69	202.55	241.76	203.79	257.73	237.89	181.21	187.8	199.79	188.63	235.26	227.68	211.44	220.5	243.58	278.14	205.84	222.38	181.52	200.18	233.24	254.09	184.59	192.8
Ccni		NM_017367.3	NM_017367.3:1180	Endogenous	mRNA	100	837.54	744.65	738.6	815.14	764.88	808.38	909.13	786.12	683.79	862.92	844.96	747.83	971.94	899.54	858.14	928.05	850.45	1002.62	736.29	736.8	755.13	835.87	758.7	749.25
Ccr2		NM_009915.2	NM_009915.2:2965	Endogenous	mRNA	100	2.78	5.96	9.52	15.98	12.47	16.17	9.21	10.92	14.07	7.43	6.16	11.11	8.41	7.65	6.62	10.85	10.27	7.07	12.78	9.43	7.73	2.78	15.99	4.88
Ccr5		NM_009917.5	NM_009917.5:1340	Endogenous	mRNA	100	13.91	21.84	11.42	7.99	8.31	16.17	12.29	4.37	19.7	13.37	18.48	20.36	11.78	15.75	14.27	9.05	19.6	19.28	10.23	15.72	9.02	12.5	18.89	20.74
Cd109		NM_153098.3	NM_153098.3:2720	Endogenous	mRNA	100	11.13	7.94	13.33	13.99	10.39	20.79	12.29	17.47	14.07	13.37	9.85	12.96	12.34	11.7	15.8	6.33	10.74	16.07	12.78	7.34	14.17	5.55	2.91	9.76
Cd14		NM_009841.3	NM_009841.3:235	Endogenous	mRNA	100	13.91	9.93	3.81	7.99	2.08	6.93	9.21	8.73	11.26	8.91	13.55	14.81	11.78	7.65	9.68	8.59	11.67	12.85	5.11	14.67	7.73	9.72	18.89	10.98
Cd163		NM_053094.2	NM_053094.2:3225	Endogenous	mRNA	100	19.48	11.91	19.04	11.99	20.78	16.17	27.64	15.29	8.44	13.37	9.85	12.96	19.63	15.75	12.74	10.85	15.4	18	8.95	8.38	12.89	8.33	5.81	10.98
Cd19		NM_009844.2	NM_009844.2:1697	Endogenous	mRNA	100	2.78	3.97	1.9	5.99	2.08	2.31	3.07	6.55	11.26	1.49	2.46	5.55	2.8	2.7	3.57	3.62	7	3.86	1.28	2.1	2.58	2.78	2.91	1.22
Cd209e		NM_130905.2	NM_130905.2:696	Endogenous	mRNA	95.83	11.13	9.93	3.81	5.99	2.08	2.31	3.07	4.37	11.26	1.49	3.7	1.85	3.37	1	2.55	6.78	3.27	3.86	1.28	4.19	5.15	5.55	5.81	3.66
Cd244		NM_018729.2	NM_018729.2:262	Endogenous	mRNA	100	16.7	1.99	7.61	7.99	2.08	13.86	9.21	6.55	14.07	5.94	2.46	1.85	10.66	6.75	5.61	6.78	5.6	8.36	3.83	1.05	5.15	8.33	4.36	9.76
Cd24a		NM_009846.2	NM_009846.2:584	Endogenous	mRNA	100	11.13	41.7	43.78	45.95	31.18	27.72	39.93	28.39	42.21	41.59	23.4	14.81	33.09	30.15	24.97	22.61	24.74	27.64	24.29	28.3	30.93	23.6	29.07	35.39
Cd300lf		NM_001169153.1	NM_001169153.1:665	Endogenous	mRNA	100	11.13	9.93	15.23	9.99	4.16	6.93	15.36	6.55	14.07	8.91	6.16	5.55	8.41	8.1	7.13	7.24	8.4	13.5	5.11	5.24	10.31	4.17	5.81	8.54
Cd33		NM_001111058.1	NM_001111058.1:598	Endogenous	mRNA	100	22.26	27.8	19.04	19.98	16.63	43.88	9.21	26.2	19.7	28.22	20.94	14.81	24.12	18.9	20.89	15.83	24.74	32.14	17.9	13.62	19.33	20.83	23.26	14.64
Cd36		NM_007643.3	NM_007643.3:1520	Endogenous	mRNA	100	16.7	5.96	11.42	11.99	6.24	9.24	15.36	28.39	16.88	5.94	8.62	11.11	9.53	7.2	12.23	8.14	9.34	13.5	8.95	9.43	7.73	12.5	7.27	13.42
Cd3d		NM_013487.2	NM_013487.2:289	Endogenous	mRNA	95.83	5.57	5.96	7.61	2	2.08	2.31	3.07	6.55	11.26	2.97	4.93	7.4	5.05	1	3.57	2.71	3.73	1.93	1.28	4.19	5.15	5.55	10.17	4.88
Cd3e		NM_007648.4	NM_007648.4:380	Endogenous	mRNA	100	2.78	7.94	7.61	4	8.31	6.93	18.43	8.73	11.26	5.94	1.23	5.55	7.29	5.4	8.15	8.14	8.87	11.57	6.39	4.19	3.87	8.33	4.36	1.22
Cd3g		NM_009850.2	NM_009850.2:430	Endogenous	mRNA	100	11.13	11.91	5.71	11.99	16.63	6.93	24.57	15.29	19.7	2.97	3.7	3.7	6.17	4.95	8.15	8.14	7	12.85	11.5	17.82	1.29	5.55	4.36	10.98
Cd40		NM_011611.2	NM_011611.2:1425	Endogenous	mRNA	100	5.57	15.89	5.71	19.98	22.86	9.24	12.29	8.73	28.14	17.82	9.85	14.81	10.66	9.45	12.23	5.43	10.74	10.93	15.34	5.24	15.46	6.94	10.17	18.3
Cd44		NM_009851.2	NM_009851.2:112	Endogenous	mRNA	100	22.26	13.9	3.81	25.97	8.31	11.55	9.21	24.02	16.88	10.4	13.55	9.26	7.85	8.1	5.61	8.59	10.74	9.64	12.78	11.53	9.02	4.17	8.72	17.08
Cd47		NM_010581.3	NM_010581.3:165	Endogenous	mRNA	100	879.28	647.35	635.8	691.27	802.29	884.6	663.42	770.83	816.05	764.9	881.92	795.96	551.31	644.39	616.09	628.65	639.94	665.2	658.31	712.69	658.48	745.62	709.28	715.08
Cd6		NM_001037801.2	NM_001037801.2:1315	Endogenous	mRNA	100	8.35	15.89	19.04	5.99	12.47	34.64	27.64	13.1	14.07	16.34	11.09	12.96	15.7	20.25	15.29	15.38	18.2	18.64	20.45	13.62	24.48	15.27	20.35	14.64
Cd68		NM_009853.1	NM_009853.1:636	Endogenous	mRNA	100	52.87	55.6	39.98	49.95	54.04	50.81	67.57	82.98	61.91	59.41	75.14	83.3	58.89	45.45	46.88	53.82	53.68	64.91	47.3	59.74	57.99	55.54	61.05	69.56
Cd69		NM_001033122.3	NM_001033122.3:1370	Endogenous	mRNA	100	5.57	5.96	7.61	4	18.71	2.31	12.29	6.55	16.88	4.46	1.23	11.11	9.53	5.4	5.61	6.33	7	10.93	11.5	3.14	6.44	6.94	7.27	8.54
Cd70		NM_011617.1	NM_011617.1:650	Endogenous	mRNA	100	2.78	11.91	13.33	13.99	2.08	6.93	15.36	6.55	22.51	7.43	6.16	3.7	3.37	9.9	5.61	6.78	9.34	14.14	5.11	3.14	7.73	4.17	2.91	3.66
Cd72		NM_001110320.1	NM_001110320.1:987	Endogenous	mRNA	100	16.7	15.89	9.52	9.99	24.94	9.24	24.57	15.29	25.33	19.31	8.62	18.51	11.78	10.35	12.23	8.59	11.67	10.93	10.23	14.67	10.31	12.5	13.08	17.08
Cd74		NM_001042605.1	NM_001042605.1:391	Endogenous	mRNA	100	72.35	87.37	36.17	37.96	31.18	36.95	76.78	34.94	50.65	90.6	41.88	42.57	67.86	57.15	60.64	50.65	48.08	69.41	70.31	44.02	79.89	66.65	91.57	58.57
Cd83		NM_009856.2	NM_009856.2:1624	Endogenous	mRNA	100	102.95	148.93	133.25	143.85	184.99	175.53	159.71	155.04	154.77	157.44	166.28	109.21	147.5	153.45	145.74	127.99	126.03	122.76	162.34	141.49	180.41	137.46	174.41	164.74
Cd84		NM_013489.2	NM_013489.2:915	Endogenous	mRNA	100	19.48	19.86	24.75	27.97	6.24	23.1	30.71	28.39	25.33	25.25	29.56	22.21	11.78	14.85	19.87	14.92	21.47	23.14	29.4	23.06	16.75	24.99	24.71	28.07
Cd86		NM_019388.3	NM_019388.3:251	Endogenous	mRNA	100	19.48	11.91	19.04	5.99	20.78	18.48	30.71	30.57	19.7	31.19	12.32	11.11	11.22	15.75	14.78	11.76	16.8	16.07	10.23	15.72	11.6	9.72	13.08	15.86
Cd8a		NM_001081110.2	NM_001081110.2:355	Endogenous	mRNA	100	5.57	1.99	1.9	2	2.08	2.31	9.21	2.18	5.63	1.49	1.23	1.85	3.37	3.15	3.06	1.36	1.87	3.86	1.28	1.05	1.29	2.78	1.45	3.66
Cd8b1		NM_009858.2	NM_009858.2:1075	Endogenous	mRNA	100	2.78	11.91	5.71	7.99	2.08	2.31	9.21	8.73	14.07	7.43	2.46	1.85	4.49	7.2	5.61	4.97	5.6	10.28	3.83	7.34	7.73	4.17	4.36	3.66
Cdc25a		NM_007658.3	NM_007658.3:855	Endogenous	mRNA	100	58.43	57.59	66.63	47.95	66.51	62.36	76.78	65.51	61.91	53.47	59.12	35.17	56.65	53.55	56.56	50.65	48.54	49.49	34.51	46.12	74.74	54.15	58.14	62.23
Cdc7		NM_001271566.1	NM_001271566.1:2804	Endogenous	mRNA	100	22.26	27.8	28.55	33.96	24.94	13.86	24.57	32.76	22.51	34.16	43.11	18.51	21.31	17.55	10.7	23.07	14.94	20.57	17.9	23.06	37.37	31.94	20.35	32.95
Cdk20		NM_053180.2	NM_053180.2:352	Endogenous	mRNA	100	52.87	29.79	62.82	31.97	47.81	50.81	33.79	50.22	39.4	37.13	27.1	35.17	47.11	53.1	48.92	57.89	42.01	39.85	28.12	38.78	27.06	38.88	33.43	42.71
Cdkn1a		NM_007669.4	NM_007669.4:1670	Endogenous	mRNA	100	80.69	57.59	106.6	59.94	54.04	55.43	58.36	63.33	53.47	31.19	50.5	44.43	106.56	68.85	72.87	90.91	71.88	77.77	66.47	66.03	46.39	56.93	47.96	62.23
Cdkn1c		NM_009876.3	NM_009876.3:1240	Endogenous	mRNA	100	38.96	27.8	26.65	25.97	51.96	34.64	30.71	17.47	39.4	41.59	32.02	37.02	42.62	38.25	38.22	40.7	31.74	45.63	26.84	29.35	32.22	47.21	39.24	25.63
Ceacam3		NM_054059.1	NM_054059.1:413	Endogenous	mRNA	100	11.13	7.94	3.81	5.99	2.08	9.24	6.14	6.55	2.81	1.49	2.46	1.85	5.61	2.7	2.04	4.52	6.07	7.71	2.56	1.05	7.73	1.39	1.45	4.88
Cflar		NM_207653.3	NM_207653.3:990	Endogenous	mRNA	100	41.74	49.64	57.11	41.96	58.2	27.72	49.14	52.41	53.47	54.95	52.96	38.87	48.23	49.05	44.84	40.7	50.88	57.2	31.96	30.39	52.83	49.99	34.88	34.17
Ch25h		NM_009890.1	NM_009890.1:487	Endogenous	mRNA	100	5.57	9.93	3.81	2	4.16	2.31	3.07	2.18	2.81	2.97	2.46	1.85	2.24	1.8	4.08	3.62	4.67	3.86	3.83	1.05	2.58	2.78	2.91	1.22
Chek1		NM_007691.5	NM_007691.5:1220	Endogenous	mRNA	100	8.35	9.93	9.52	17.98	8.31	9.24	6.14	8.73	8.44	4.46	13.55	9.26	6.17	3.6	5.61	4.07	7.47	10.93	14.06	8.38	11.6	8.33	7.27	7.32
Chek2		NM_016681.3	NM_016681.3:790	Endogenous	mRNA	100	8.35	9.93	17.13	15.98	35.33	6.93	18.43	4.37	22.51	5.94	11.09	5.55	6.17	13.05	8.15	10.4	9.8	11.57	21.73	8.38	10.31	11.11	5.81	10.98
Chn2		NM_001163640.1	NM_001163640.1:1510	Endogenous	mRNA	100	122.43	198.57	266.5	233.75	187.06	180.15	175.07	155.04	157.58	234.67	243.88	142.53	144.14	147.6	164.09	133.87	151.7	160.03	127.83	181.32	172.68	168.01	109.01	213.55
Chst8		NM_175140.4	NM_175140.4:1196	Endogenous	mRNA	100	72.35	51.63	45.69	83.91	68.59	30.03	55.28	45.86	56.28	72.78	50.5	57.38	58.89	50.85	55.54	49.3	49.48	53.99	43.46	59.74	57.99	40.27	65.41	45.15
Chuk		NM_001162410.1	NM_001162410.1:222	Endogenous	mRNA	100	128	228.36	215.11	203.79	160.04	198.63	150.5	192.16	123.81	227.24	248.81	198.06	108.24	126	123.32	143.37	121.36	134.97	167.45	162.45	180.41	183.28	204.94	180.6
Cidea		NM_007702.2	NM_007702.2:514	Endogenous	mRNA	100	36.17	35.74	24.75	17.98	39.49	25.41	18.43	26.2	19.7	23.76	30.79	14.81	20.75	22.95	25.99	29.4	24.27	23.78	37.07	31.44	18.04	34.71	20.35	25.63
Cideb		NM_009894.3	NM_009894.3:179	Endogenous	mRNA	100	16.7	25.81	20.94	23.97	27.02	25.41	36.86	39.31	25.33	23.76	22.17	22.21	35.33	22.05	27.01	26.23	24.74	30.85	28.12	24.11	28.35	29.16	21.8	39.05
Cks1b		NM_016904.1	NM_016904.1:185	Endogenous	mRNA	100	19.48	13.9	19.04	11.99	14.55	16.17	15.36	15.29	25.33	5.94	18.48	14.81	20.19	12.6	23.95	25.78	23.34	19.28	15.34	13.62	19.33	18.05	17.44	9.76
Clcf1		NM_019952.3	NM_019952.3:385	Endogenous	mRNA	100	2.78	5.96	1.9	2	2.08	9.24	3.07	8.73	5.63	2.97	1.23	3.7	1.68	5.85	2.55	3.62	2.8	4.5	1.28	4.19	7.73	2.78	5.81	2.44
Cldn5		NM_013805.4	NM_013805.4:975	Endogenous	mRNA	100	64	65.53	26.65	57.94	41.57	62.36	79.86	54.59	56.28	133.67	70.21	88.85	72.91	78.3	73.38	56.99	55.55	68.77	60.08	38.78	65.72	68.04	62.5	65.89
Clec7a		NM_020008.2	NM_020008.2:1008	Endogenous	mRNA	100	16.7	5.96	9.52	2	8.31	4.62	18.43	13.1	2.81	11.88	3.7	9.26	3.93	3.15	2.04	2.26	2.33	3.86	8.95	5.24	6.44	2.78	1.45	12.2
Clic4		NM_013885.2	NM_013885.2:3280	Endogenous	mRNA	100	155.82	148.93	190.36	163.83	170.44	168.6	162.78	174.69	168.84	209.42	153.97	177.7	193.49	208.8	196.7	183.17	172.7	203.1	147	129.96	171.39	173.56	174.41	179.38
Cln3		NM_001146311.1	NM_001146311.1:378	Endogenous	mRNA	100	47.3	53.62	45.69	45.95	45.73	43.88	39.93	41.49	53.47	78.72	60.35	62.94	52.16	56.25	42.81	57.44	47.61	53.99	46.02	54.5	55.41	37.49	63.95	51.25
Clstn1		NM_023051.4	NM_023051.4:2352	Endogenous	mRNA	100	1313.35	883.66	571.08	978.97	825.16	877.67	869.2	969.55	835.74	1289.19	1056.82	1108.78	628.71	991.34	894.83	870.61	937.27	762.25	906.3	709.55	909.77	1012.2	969.45	843.21
Cnn2		NM_007725.2	NM_007725.2:350	Endogenous	mRNA	100	27.83	37.73	26.65	27.97	33.26	18.48	36.86	15.29	16.88	37.13	23.4	27.77	32.53	20.7	20.89	23.97	24.74	29.56	26.84	23.06	16.75	16.66	21.8	30.51
Cnp		NM_009923.2	NM_009923.2:166	Endogenous	mRNA	100	3325.12	2666.86	2674.56	2693.17	2851.68	2852.42	2564.61	2980.71	2602.91	2823.44	2713.49	2380.46	2441.36	2654.07	2555.06	2588.33	2453.33	2493.7	2339.25	2400.09	2681.62	2850.56	3123.47	2538.16
Cntnap2		NM_001004357.2	NM_001004357.2:3985	Endogenous	mRNA	100	203.12	204.53	138.96	171.82	155.89	196.32	199.64	220.55	208.23	204.96	203.23	196.21	141.89	171	151.86	151.51	152.63	165.82	167.45	170.84	210.05	188.83	210.75	164.74
Coa5		NM_198006.4	NM_198006.4:1808	Endogenous	mRNA	100	247.64	220.42	262.7	213.78	199.53	240.2	230.35	227.1	227.93	212.39	194.61	216.57	270.89	265.05	274.67	276.34	232.92	279.58	203.25	190.75	246.13	224.93	229.65	218.43
Col6a3		XM_897036.2	XM_897036.2:4583	Endogenous	mRNA	100	36.17	17.87	13.33	19.98	8.31	9.24	12.29	17.47	25.33	16.34	14.78	18.51	13.46	15.3	17.33	10.4	16.8	12.21	17.9	2.1	21.91	18.05	20.35	10.98
Cotl1		NM_028071.3	NM_028071.3:325	Endogenous	mRNA	100	400.68	393.18	375.01	419.56	378.28	464.24	445.35	421.45	399.58	378.74	355.97	348	439.14	373.95	354.16	456.79	347.74	388.19	323.4	357.39	389.16	363.78	338.65	368.52
Cox5b		NM_009942.2	NM_009942.2:332	Endogenous	mRNA	100	5030.8	4350.77	5333.88	4499.27	5545.4	6037.42	4499.58	3869.46	4586.75	3892.82	4298.73	3720.63	7007.2	4857.25	5131	6007.47	4700.35	5940.54	4358.92	4672.31	4649.34	4298.75	4303.67	4782.24
Cp		NM_001042611.1	NM_001042611.1:1750	Endogenous	mRNA	100	33.39	61.56	30.46	65.93	81.06	55.43	55.28	67.69	42.21	95.06	67.74	77.74	53.28	60.3	58.6	51.56	56.95	49.49	56.24	47.16	69.59	61.09	82.85	58.57
Cpa3		NM_007753.2	NM_007753.2:101	Endogenous	mRNA	100	5.57	9.93	11.42	4	6.24	9.24	9.21	10.92	2.81	5.94	3.7	3.7	6.73	5.85	6.62	5.43	5.13	4.5	1.28	6.29	9.02	5.55	4.36	6.1
Creb1		NM_001037726.1	NM_001037726.1:2734	Endogenous	mRNA	100	164.17	127.09	165.61	133.86	89.37	66.98	116.71	102.63	129.44	102.48	123.17	88.85	81.32	97.65	100.39	104.02	104.09	109.26	115.04	98.52	108.24	119.41	84.3	103.72
Crebbp		NM_001025432.1	NM_001025432.1:3770	Endogenous	mRNA	100	712.33	714.87	593.92	771.19	523.78	415.74	734.06	764.28	714.74	840.65	809.24	768.19	320.24	574.64	659.4	490.71	565.72	543.73	636.58	621.51	648.18	658.14	684.58	619.9
Crem		NM_001110853.1	NM_001110853.1:1840	Endogenous	mRNA	100	66.78	69.5	68.53	81.91	58.2	48.5	39.93	82.98	50.65	37.13	57.89	70.34	56.08	54.9	53	62.87	54.15	58.49	72.86	58.69	52.83	55.54	49.42	56.13
Crip1		NM_007763.3	NM_007763.3:47	Endogenous	mRNA	100	30.61	49.64	57.11	41.96	45.73	60.05	43	37.12	33.77	74.26	51.73	49.98	68.98	32.4	40.77	35.73	29.41	48.85	39.63	29.35	34.79	31.94	50.87	30.51
Cryba4		NM_021351.1	NM_021351.1:440	Endogenous	mRNA	100	16.7	13.9	9.52	13.99	2.08	11.55	12.29	13.1	14.07	5.94	11.09	7.4	9.53	10.8	9.17	12.21	14.94	16.71	15.34	17.82	15.46	11.11	7.27	12.2
Csf1		NM_001113530.1	NM_001113530.1:833	Endogenous	mRNA	100	97.39	105.24	64.72	131.86	76.9	73.91	86	122.29	81.6	132.19	99.77	88.85	72.91	100.35	87.65	66.48	103.62	91.26	70.31	72.32	103.09	111.08	122.09	102.5
Csf1r		NM_001037859.1	NM_001037859.1:3655	Endogenous	mRNA	100	186.43	137.02	125.64	171.82	124.71	147.82	159.71	209.63	126.63	255.46	174.91	174	149.75	176.4	149.31	143.82	163.84	152.32	157.23	160.36	172.68	191.61	145.35	126.91
Csf2rb		NM_007780.4	NM_007780.4:4185	Endogenous	mRNA	100	16.7	7.94	15.23	11.99	4.16	11.55	15.36	28.39	16.88	10.4	11.09	18.51	11.22	13.95	16.82	5.43	9.8	17.35	15.34	10.48	12.89	15.27	10.17	12.2
Csf3r		NM_001252651.1	NM_001252651.1:1294	Endogenous	mRNA	100	5.57	33.76	13.33	21.98	10.39	13.86	18.43	13.1	42.21	19.31	16.01	7.4	11.78	21.6	16.31	20.8	18.2	16.71	11.5	11.53	18.04	18.05	10.17	9.76
Csk		NM_007783.2	NM_007783.2:268	Endogenous	mRNA	100	150.26	99.29	127.54	139.85	149.65	138.58	156.64	139.75	129.44	145.55	135.49	114.77	162.65	161.1	150.84	165.53	138.63	154.89	111.21	137.3	143.04	111.08	143.89	167.18
Cst7		NM_009977.3	NM_009977.3:690	Endogenous	mRNA	100	2.78	5.96	5.71	2	8.31	2.31	3.07	4.37	11.26	1.49	1.23	3.7	2.8	3.15	4.59	5.43	4.2	3.21	1.28	2.1	1.29	1.39	1.45	6.1
Ctse		NM_007799.3	NM_007799.3:1290	Endogenous	mRNA	100	2.78	13.9	1.9	4	2.08	6.93	3.07	6.55	8.44	17.82	2.46	1.85	5.05	6.75	6.12	5.43	7.47	9	3.83	8.38	9.02	5.55	2.91	8.54
Ctsf		NM_019861.1	NM_019861.1:625	Endogenous	mRNA	100	389.55	285.95	222.72	291.69	338.79	291.02	261.07	373.41	337.67	438.15	397.85	318.38	283.79	335.7	284.86	303.47	334.67	285.36	281.22	311.28	358.24	348.51	363.36	327.03
Ctss		NM_021281.2	NM_021281.2:740	Endogenous	mRNA	100	269.9	234.32	205.59	239.75	184.99	235.58	310.21	340.65	211.05	335.66	336.26	314.68	247.33	319.95	257.85	260.51	286.6	280.22	263.32	253.63	307.98	263.81	267.44	320.93
Ctsw		NM_009985.4	NM_009985.4:190	Endogenous	mRNA	100	11.13	13.9	1.9	2	4.16	9.24	3.07	10.92	2.81	4.46	3.7	1.85	2.24	9	5.1	4.52	7.94	7.71	5.11	2.1	5.15	4.17	10.17	7.32
Cx3cl1		NM_009142.3	NM_009142.3:125	Endogenous	mRNA	100	637.2	373.32	262.7	429.55	434.4	438.83	429.99	445.47	444.6	527.26	386.76	557.17	331.46	400.05	395.44	451.82	377.15	354.13	394.99	390.93	373.7	377.67	428.77	440.52
Cx3cr1		NM_009987.3	NM_009987.3:2696	Endogenous	mRNA	100	191.99	152.9	76.14	131.86	95.61	154.75	193.5	209.63	126.63	236.15	234.03	199.91	146.94	173.7	184.47	132.97	190.44	213.38	172.57	140.44	161.08	197.16	172.96	200.12
Cxcl10		NM_021274.1	NM_021274.1:115	Endogenous	mRNA	100	5.57	9.93	13.33	5.99	12.47	11.55	9.21	4.37	2.81	10.4	1.23	11.11	5.05	5.85	2.55	6.78	5.6	9.64	7.67	3.14	9.02	4.17	4.36	7.32
Cxcl9		NM_008599.2	NM_008599.2:40	Endogenous	mRNA	100	11.13	1.99	1.9	5.99	4.16	4.62	9.21	2.18	5.63	2.97	6.16	1.85	3.37	3.6	3.57	4.52	4.2	6.43	1.28	5.24	3.87	4.17	4.36	3.66
Cycs		NM_007808.4	NM_007808.4:2510	Endogenous	mRNA	100	27.83	17.87	17.13	37.96	29.1	34.64	21.5	19.65	22.51	25.25	17.24	11.11	17.39	17.1	20.38	19	26.14	26.99	16.62	18.87	28.35	27.77	17.44	23.19
Cyp27a1		NM_024264.3	NM_024264.3:1725	Endogenous	mRNA	100	19.48	39.71	22.84	27.97	22.86	23.1	24.57	37.12	19.7	35.65	20.94	14.81	16.83	34.2	16.82	17.64	32.67	29.56	19.17	16.77	30.93	20.83	27.62	25.63
Cyp7b1		NM_007825.4	NM_007825.4:1030	Endogenous	mRNA	100	69.56	39.71	53.3	35.96	35.33	48.5	39.93	61.14	50.65	46.04	67.74	70.34	44.87	55.8	53.51	54.72	54.15	43.7	30.68	55.55	52.83	47.21	56.68	41.49
Cytip		NM_139200.4	NM_139200.4:1080	Endogenous	mRNA	100	2.78	11.91	5.71	2	2.08	2.31	24.57	6.55	16.88	5.94	8.62	3.7	7.85	5.85	4.59	5.43	8.4	8.36	6.39	10.48	6.44	4.17	1.45	12.2
Dab2		NM_023118.2	NM_023118.2:415	Endogenous	mRNA	100	16.7	13.9	1.9	13.99	4.16	4.62	12.29	8.73	8.44	14.85	17.24	12.96	12.9	13.95	14.78	13.12	12.6	17.35	3.83	11.53	20.62	8.33	8.72	21.96
Dapk1		NM_134062.1	NM_134062.1:4935	Endogenous	mRNA	100	217.04	248.22	196.07	297.69	174.59	203.25	215	288.24	244.81	270.31	268.52	249.89	200.78	245.25	269.06	255.53	251.59	266.72	216.03	218	229.37	256.87	239.82	225.75
Ddb2		NM_028119.5	NM_028119.5:94	Endogenous	mRNA	100	19.48	29.79	28.55	39.96	31.18	32.34	30.71	43.67	22.51	44.56	30.79	20.36	20.75	22.95	21.4	25.78	24.74	32.14	30.68	20.96	32.22	24.99	27.62	26.85
Ddx58		NM_172689.3	NM_172689.3:1751	Endogenous	mRNA	100	16.7	13.9	26.65	23.97	4.16	30.03	33.79	19.65	22.51	38.62	27.1	29.62	16.26	20.7	24.46	14.47	19.14	23.14	19.17	15.72	20.62	27.77	24.71	31.73
Dicer1		NM_148948.2	NM_148948.2:5270	Endogenous	mRNA	100	72.35	95.32	91.37	109.88	62.35	36.95	92.14	98.26	81.6	98.03	120.71	92.55	39.26	73.35	64.21	49.3	70.02	73.91	70.31	68.12	77.32	91.64	78.49	96.4
Dlg1		NM_001252433.1	NM_001252433.1:1064	Endogenous	mRNA	100	406.25	444.81	352.17	477.5	347.11	404.19	393.14	414.9	382.7	430.72	436.03	375.76	376.89	398.7	409.71	403.87	382.28	478.82	406.49	401.41	340.2	435.98	408.42	438.08
Dlg4		NM_001109752.1	NM_001109752.1:1866	Endogenous	mRNA	100	1040.66	826.07	786.19	837.12	706.68	750.64	804.7	956.45	894.84	1032.24	874.53	1062.51	1239.47	1267.19	1166.44	1283.99	1260.27	1163.94	908.85	800.73	952.29	1058.02	930.21	939.61
Dlx1		NM_010053.1	NM_010053.1:2052	Endogenous	mRNA	100	38.96	77.44	60.92	55.94	35.33	53.12	55.28	63.33	47.84	50.5	72.67	38.87	79.08	66.6	86.63	78.24	70.48	81.62	71.58	53.45	63.14	47.21	45.06	41.49
Dlx2		NM_010054.2	NM_010054.2:1891	Endogenous	mRNA	100	13.91	21.84	13.33	11.99	6.24	23.1	9.21	13.1	8.44	5.94	8.62	11.11	12.9	10.8	11.72	9.05	11.67	14.78	10.23	12.58	3.87	6.94	13.08	3.66
Dna2		NM_177372.3	NM_177372.3:1734	Endogenous	mRNA	100	13.91	17.87	7.61	9.99	8.31	11.55	12.29	8.73	8.44	20.79	16.01	11.11	10.1	11.25	9.17	7.69	11.67	9	11.5	6.29	7.73	8.33	8.72	13.42
Dnmt1		NM_010066.3	NM_010066.3:2380	Endogenous	mRNA	100	130.78	77.44	60.92	107.89	56.12	48.5	82.93	69.88	92.86	95.06	97.31	66.64	52.72	65.7	69.81	71.46	66.28	59.13	61.36	58.69	85.05	74.98	78.49	67.11
Dnmt3a		NM_007872.4	NM_007872.4:7160	Endogenous	mRNA	100	38.96	73.47	39.98	79.92	16.63	18.48	43	58.96	28.14	74.26	48.04	55.53	24.12	43.65	41.28	27.59	32.67	43.06	39.63	36.68	45.1	55.54	47.96	46.37
Dnmt3b		NM_001003960.3	NM_001003960.3:2312	Endogenous	mRNA	100	2.78	9.93	1.9	5.99	4.16	6.93	3.07	4.37	8.44	2.97	1.23	1.85	2.8	5.85	4.59	2.71	5.13	9	1.28	3.14	5.15	6.94	5.81	2.44
Dock1		NM_001033420.2	NM_001033420.2:405	Endogenous	mRNA	100	100.17	107.23	49.49	147.84	74.83	78.53	79.86	102.63	73.16	102.48	81.29	90.7	71.79	108.45	95.8	82.31	106.89	98.33	72.86	70.22	97.94	129.13	110.46	81.76
Dock2		NM_033374.3	NM_033374.3:2410	Endogenous	mRNA	100	22.26	21.84	22.84	37.96	14.55	20.79	46.07	30.57	36.58	32.68	25.87	29.62	16.26	31.5	30.58	26.23	28.47	34.71	26.84	28.3	41.24	41.65	26.16	34.17
Dot1l		NM_199322.1	NM_199322.1:5490	Endogenous	mRNA	100	61.22	73.47	32.36	61.93	35.33	46.19	46.07	74.24	45.02	84.66	78.83	51.83	26.36	37.35	33.12	33.92	35.47	37.28	46.02	55.55	47.68	65.26	47.96	46.37
Dst		NM_010081.2	NM_010081.2:226	Endogenous	mRNA	100	217.04	266.09	180.84	309.67	207.85	150.13	248.78	314.45	253.26	378.74	296.85	288.77	85.25	173.25	196.19	153.32	183.44	175.46	203.25	202.28	237.11	294.36	238.37	211.11
Duoxa1		NM_145395.2	NM_145395.2:316	Endogenous	mRNA	100	2.78	7.94	3.81	2	8.31	6.93	9.21	8.73	8.44	1.49	1.23	3.7	1.12	1.8	5.1	6.33	5.13	3.86	1.28	8.38	2.58	4.17	5.81	4.88
Dusp7		NM_153459.4	NM_153459.4:2094	Endogenous	mRNA	100	420.16	413.03	359.78	381.6	263.97	330.28	353.21	347.2	348.93	439.63	364.59	414.64	361.75	447.75	420.41	386.24	420.09	453.75	370.7	315.47	331.18	409.6	372.08	378.28
E2f1		NM_007891.4	NM_007891.4:926	Endogenous	mRNA	100	38.96	31.77	32.36	41.96	29.1	41.57	27.64	39.31	45.02	40.1	38.18	42.57	28.6	33.3	43.31	45.68	40.61	27.64	28.12	30.39	39.95	40.27	31.98	32.95
Eed		NM_021876.3	NM_021876.3:1000	Endogenous	mRNA	100	119.65	168.79	177.03	145.85	128.87	115.48	150.5	137.57	129.44	139.61	155.2	133.28	179.47	155.25	152.88	177.74	153.57	170.32	155.95	143.59	177.83	148.57	117.73	152.53
Eef2k		NM_007908.3	NM_007908.3:1166	Endogenous	mRNA	100	66.78	89.36	70.43	83.91	64.43	46.19	67.57	78.61	70.35	115.85	62.82	72.19	54.96	69.3	73.89	67.84	75.15	75.84	47.3	68.12	85.05	88.86	85.75	64.67
Egfr		NM_207655.2	NM_207655.2:1335	Endogenous	mRNA	100	27.83	39.71	11.42	35.96	18.71	30.03	33.79	39.31	50.65	37.13	23.4	49.98	21.87	27.45	28.54	20.35	32.21	22.49	17.9	25.15	18.04	30.55	42.15	20.74
Egr1		NM_007913.5	NM_007913.5:515	Endogenous	mRNA	100	2754.7	1826.89	1427.7	1698.22	1760.48	1489.72	1354.48	1580.97	1148.09	1045.61	984.15	1516.02	1430.72	1886.38	1766.22	2244.15	1875	1844.57	1522.43	1358.3	1606.91	1181.6	1226.71	1453.34
Ehmt2		NM_145830.1	NM_145830.1:3475	Endogenous	mRNA	100	537.03	577.85	565.37	579.39	403.23	374.16	568.21	593.96	590.93	579.24	556.74	590.49	575.99	694.34	698.13	678.4	694.55	649.13	535.6	448.58	695.85	623.43	579.93	591.83
Eif1		NM_011508.1	NM_011508.1:664	Endogenous	mRNA	100	2134.2	1946.03	2390.92	1925.98	2011.97	2339.67	1947.26	1858.3	1823.44	1875.86	2081.62	1810.33	2835.63	2186.08	2280.9	2634.91	2114.46	2369.66	1891.85	1921.12	2059.21	1950.82	1815.36	1930.47
Emcn		NM_001163522.1	NM_001163522.1:230	Endogenous	mRNA	100	8.35	15.89	26.65	23.97	16.63	32.34	30.71	21.84	14.07	41.59	18.48	14.81	21.31	15.75	18.35	19	20.54	23.78	10.23	15.72	28.35	24.99	8.72	17.08
Emp1		NM_010128.4	NM_010128.4:1080	Endogenous	mRNA	100	5.57	3.97	11.42	9.99	10.39	9.24	12.29	6.55	8.44	16.34	13.55	16.66	11.78	9.45	9.17	8.59	8.4	19.28	14.06	7.34	18.04	9.72	7.27	12.2
Enpp6		NM_177304.3	NM_177304.3:922	Endogenous	mRNA	100	44.52	41.7	13.33	53.94	41.57	30.03	39.93	48.04	28.14	40.1	25.87	31.47	20.19	36.9	26.5	23.52	35.01	29.56	35.79	30.39	30.93	41.65	45.06	31.73
Entpd2		NM_009849.2	NM_009849.2:1016	Endogenous	mRNA	100	36.17	25.81	19.04	19.98	33.26	27.72	33.79	28.39	30.95	29.7	34.49	35.17	22.43	37.8	36.18	23.07	46.68	34.71	28.12	22.01	46.39	36.1	40.7	31.73
Eomes		NM_010136.2	NM_010136.2:2665	Endogenous	mRNA	100	11.13	25.81	22.84	25.97	10.39	25.41	18.43	10.92	14.07	4.46	20.94	3.7	20.75	11.25	14.78	9.5	10.27	26.99	21.73	14.67	9.02	11.11	4.36	6.1
Ep300		NM_177821.6	NM_177821.6:4305	Endogenous	mRNA	100	278.25	264.1	230.34	283.7	212.01	217.11	264.14	264.22	236.37	291.11	270.98	285.06	148.06	233.1	262.44	200.35	228.25	223.66	254.38	202.28	262.88	269.37	244.18	214.77
Epcam		NM_008532.2	NM_008532.2:1550	Endogenous	mRNA	100	16.7	19.86	3.81	5.99	12.47	11.55	15.36	6.55	5.63	5.94	4.93	1.85	3.37	4.5	8.15	4.97	7.47	12.21	5.11	8.38	9.02	9.72	7.27	6.1
Epg5		NM_001195633.1	NM_001195633.1:2436	Endogenous	mRNA	100	166.95	139	137.06	141.85	151.73	76.22	110.57	161.59	121	144.07	155.2	101.81	86.93	123.3	143.7	122.11	136.3	124.69	122.71	140.44	127.57	140.24	126.45	135.45
Epsti1		NM_029495.2	NM_029495.2:26	Endogenous	mRNA	100	8.35	7.94	7.61	5.99	6.24	11.55	12.29	8.73	5.63	8.91	7.39	1.85	5.05	9.9	7.64	9.05	9.8	12.85	6.39	4.19	7.73	4.17	11.63	6.1
Erbb3		NM_010153.1	NM_010153.1:1290	Endogenous	mRNA	100	58.43	61.56	34.26	69.93	49.88	39.26	36.86	61.14	67.53	50.5	54.2	51.83	30.85	40.05	35.67	34.82	46.68	38.56	46.02	51.36	45.1	41.65	52.32	43.93
Ercc2		NM_007949.4	NM_007949.4:1800	Endogenous	mRNA	100	94.61	73.47	83.76	129.86	74.83	69.29	95.21	135.39	126.63	148.52	133.03	118.47	84.69	102.15	114.66	86.38	103.62	109.9	95.87	88.04	110.82	95.81	93.02	122.03
Esam		NM_027102.3	NM_027102.3:495	Endogenous	mRNA	100	16.7	33.76	34.26	27.97	16.63	13.86	39.93	15.29	30.95	40.1	19.71	22.21	40.94	39.6	31.59	31.66	34.54	32.14	25.57	23.06	38.66	31.94	27.62	15.86
Ets2		NM_011809.2	NM_011809.2:3284	Endogenous	mRNA	100	275.47	264.1	239.85	255.73	272.28	221.73	242.64	238.02	227.93	251.01	301.77	262.85	232.19	292.05	321.04	312.52	312.27	288.58	308.06	257.83	283.5	234.65	226.74	280.66
Exo1		NM_012012.4	NM_012012.4:2214	Endogenous	mRNA	100	8.35	7.94	5.71	2	6.24	2.31	6.14	10.92	14.07	5.94	4.93	1.85	5.61	2.7	3.57	4.07	7.94	8.36	11.5	5.24	1.29	2.78	7.27	7.32
Ezh1		NM_007970.1	NM_007970.1:3950	Endogenous	mRNA	100	30.61	73.47	57.11	47.95	60.28	60.05	79.86	56.78	59.09	63.87	73.9	53.68	48.79	62.55	54.53	57.44	61.61	59.13	61.36	47.16	69.59	49.99	43.6	53.69
Ezh2		NM_007971.2	NM_007971.2:425	Endogenous	mRNA	100	64	101.27	110.41	85.91	108.08	99.31	86	100.45	70.35	98.03	94.84	92.55	104.32	75.15	77.46	90	91.49	102.83	76.7	94.33	74.74	98.58	72.67	78.1
F3		NM_010171.3	NM_010171.3:1170	Endogenous	mRNA	100	242.08	226.37	205.59	211.78	266.05	247.13	258	216.18	168.84	255.46	218.02	225.83	178.91	218.25	266	177.74	208.64	217.88	185.35	204.37	199.74	194.39	194.76	248.94
Fa2h		NM_178086.3	NM_178086.3:644	Endogenous	mRNA	100	64	43.69	36.17	51.95	22.86	43.88	33.79	61.14	47.84	57.92	44.34	42.57	35.33	57.15	47.39	40.7	47.61	55.27	40.9	50.31	64.43	49.99	47.96	40.27
Fabp5		NM_010634.3	NM_010634.3:430	Endogenous	mRNA	100	731.8	611.61	734.79	597.37	739.94	882.29	678.78	559.02	669.72	741.14	652.81	566.42	1078.51	737.09	758.77	894.13	712.75	922.93	539.43	570.15	730.65	723.4	709.28	655.29
Fadd		NM_010175.5	NM_010175.5:2641	Endogenous	mRNA	100	2.78	9.93	5.71	17.98	8.31	20.79	6.14	15.29	19.7	11.88	4.93	18.51	10.1	10.35	8.66	8.59	13.07	8.36	10.23	13.62	9.02	11.11	20.35	12.2
Fancc		NM_007985.2	NM_007985.2:1115	Endogenous	mRNA	100	16.7	29.79	26.65	27.97	24.94	30.03	30.71	34.94	22.51	32.68	36.95	24.06	26.92	33.3	28.54	26.23	24.74	28.28	37.07	20.96	25.77	40.27	36.34	36.61
Fancd2		NM_001033244.3	NM_001033244.3:1146	Endogenous	mRNA	100	2.78	7.94	3.81	11.99	4.16	11.55	6.14	2.18	5.63	1.49	1.23	3.7	6.17	4.95	7.64	6.78	4.2	7.71	1.28	1.05	5.15	2.78	2.91	6.1
Fancg		NM_053081.2	NM_053081.2:250	Endogenous	mRNA	100	44.52	47.66	55.2	43.95	22.86	32.34	46.07	41.49	59.09	32.68	51.73	44.43	46.55	43.2	51.98	52.01	38.74	41.78	30.68	32.49	36.08	33.32	37.79	39.05
Fas		NM_007987.2	NM_007987.2:95	Endogenous	mRNA	100	2.78	23.83	9.52	17.98	16.63	2.31	27.64	10.92	22.51	13.37	9.85	16.66	11.22	8.1	12.23	10.85	14	12.21	15.34	9.43	11.6	5.55	10.17	15.86
Fasl		NM_010177.3	NM_010177.3:645	Endogenous	mRNA	100	2.78	3.97	1.9	11.99	12.47	6.93	3.07	13.1	8.44	7.43	3.7	5.55	4.49	5.4	8.15	4.97	8.4	10.28	6.39	10.48	5.15	6.94	5.81	12.2
Fbln5		NM_011812.4	NM_011812.4:2138	Endogenous	mRNA	100	11.13	19.86	13.33	25.97	20.78	20.79	15.36	28.39	25.33	26.73	17.24	11.11	20.19	19.8	24.97	18.54	14.94	17.35	10.23	24.11	21.91	18.05	17.44	21.96
Fcer1g		NM_010185.4	NM_010185.4:264	Endogenous	mRNA	100	47.3	31.77	34.26	33.96	47.81	41.57	52.21	61.14	47.84	53.47	51.73	48.13	47.67	40.95	44.84	52.01	38.74	57.84	42.18	42.97	46.39	34.71	45.06	34.17
Fcgr1		NM_010186.5	NM_010186.5:185	Endogenous	mRNA	100	25.04	33.76	13.33	21.98	51.96	20.79	12.29	19.65	25.33	32.68	32.02	20.36	28.6	27	23.95	32.11	31.74	29.56	30.68	19.91	14.17	19.44	27.62	34.17
Fcgr2b		NM_001077189.1	NM_001077189.1:1225	Endogenous	mRNA	100	50.09	45.67	22.84	51.95	29.1	25.41	36.86	37.12	30.95	46.04	49.27	31.47	31.41	37.8	36.18	34.82	34.54	54.63	56.24	39.83	42.52	34.71	47.96	37.83
Fcgr3		NM_010188.5	NM_010188.5:1175	Endogenous	mRNA	100	27.83	29.79	19.04	41.96	31.18	23.1	24.57	34.94	39.4	34.16	35.72	37.02	33.65	27.9	32.61	39.8	30.81	30.21	40.9	47.16	33.5	37.49	27.62	23.19
Fcrla		NM_145141.2	NM_145141.2:246	Endogenous	mRNA	100	2.78	3.97	3.81	17.98	16.63	13.86	9.21	2.18	11.26	10.4	3.7	5.55	5.05	4.05	7.64	6.33	8.4	10.28	11.5	11.53	6.44	5.55	4.36	13.42
Fcrlb		NM_001029984.2	NM_001029984.2:266	Endogenous	mRNA	100	11.13	1.99	1.9	5.99	4.16	9.24	9.21	13.1	8.44	5.94	2.46	7.4	3.93	2.25	7.13	4.52	2.8	3.86	2.56	4.19	2.58	6.94	1.45	3.66
Fcrls		NM_030707.3	NM_030707.3:925	Endogenous	mRNA	100	89.04	51.63	47.59	109.88	76.9	53.12	89.07	72.06	75.98	102.48	87.45	85.15	83.01	76.5	72.87	71.01	92.42	87.41	71.58	66.03	85.05	83.31	93.02	89.08
Fdxr		NM_007997.1	NM_007997.1:1584	Endogenous	mRNA	100	8.35	13.9	9.52	11.99	6.24	13.86	6.14	8.73	2.81	10.4	3.7	5.55	10.66	12.6	9.68	8.14	13.54	9	5.11	12.58	14.17	13.88	11.63	3.66
Fen1		NM_001271614.1	NM_001271614.1:1880	Endogenous	mRNA	100	50.09	45.67	81.85	51.95	47.81	64.67	43	52.41	61.91	53.47	45.57	48.13	41.5	59.4	60.13	56.53	59.28	57.84	35.79	55.55	59.28	47.21	56.68	42.71
Fgd2		NM_001159538.1	NM_001159538.1:882	Endogenous	mRNA	100	11.13	11.91	7.61	9.99	14.55	13.86	12.29	10.92	5.63	20.79	13.55	12.96	6.73	7.65	9.68	7.69	9.8	13.5	10.23	7.34	5.15	15.27	10.17	15.86
Fgf13		NM_010200.2	NM_010200.2:700	Endogenous	mRNA	100	962.75	730.75	860.43	799.16	619.39	692.89	810.85	803.59	787.91	741.14	827.72	827.42	893.43	870.74	926.93	904.99	813.11	925.5	724.78	717.93	762.86	838.64	799.4	779.75
Fgl2		NM_008013.2	NM_008013.2:3470	Endogenous	mRNA	100	11.13	13.9	13.33	13.99	18.71	27.72	30.71	15.29	22.51	26.73	17.24	14.81	15.7	14.85	15.29	10.4	16.8	23.14	25.57	28.3	14.17	13.88	21.8	30.51
Fkbp5		NM_010220.3	NM_010220.3:2125	Endogenous	mRNA	100	36.17	33.76	87.57	61.93	35.33	30.03	43	48.04	33.77	40.1	39.42	25.91	52.16	50.4	45.35	65.13	39.68	42.42	34.51	38.78	39.95	45.82	39.24	63.45
Flt1		NM_010228.3	NM_010228.3:1550	Endogenous	mRNA	100	11.13	23.83	19.04	19.98	8.31	18.48	24.57	19.65	8.44	38.62	24.63	24.06	13.46	15.75	16.31	12.21	19.6	27.64	19.17	7.34	16.75	15.27	15.99	20.74
Fos		NM_010234.2	NM_010234.2:1330	Endogenous	mRNA	100	191.99	170.77	138.96	127.87	332.56	244.82	205.78	131.02	64.72	71.29	45.57	112.91	127.87	194.4	157.46	192.67	147.5	181.24	121.44	92.23	172.68	129.13	130.81	103.72
Foxp3		NM_054039.2	NM_054039.2:194	Endogenous	mRNA	100	8.35	3.97	5.71	7.99	8.31	4.62	12.29	13.1	8.44	4.46	7.39	9.26	5.05	3.6	4.59	3.62	6.07	5.78	2.56	7.34	5.15	4.17	4.36	7.32
Fpr1		NM_013521.2	NM_013521.2:750	Endogenous	mRNA	100	2.78	1.99	1.9	2	6.24	6.93	3.07	4.37	5.63	8.91	1.23	1.85	5.05	4.5	5.61	3.62	6.07	3.21	6.39	5.24	2.58	8.33	7.27	1.22
Fscn1		NM_007984.2	NM_007984.2:1645	Endogenous	mRNA	100	795.8	573.88	502.55	627.34	446.87	461.93	672.63	622.34	593.74	620.83	586.3	664.53	776.77	821.24	844.89	847.1	813.58	870.87	658.31	661.33	578.59	673.41	649.69	684.57
Fyn		NM_008054.2	NM_008054.2:1030	Endogenous	mRNA	100	478.59	407.08	386.43	509.46	457.27	450.38	439.21	428	489.63	405.47	529.64	410.93	546.26	501.29	494.81	529.15	502.71	564.94	490.86	411.89	427.82	519.29	390.98	462.48
Gadd45a		NM_007836.1	NM_007836.1:654	Endogenous	mRNA	100	64	63.54	79.95	81.91	81.06	85.46	61.43	52.41	56.28	57.92	66.51	53.68	92.54	85.05	91.22	95.43	70.02	107.97	77.97	70.22	72.16	62.48	52.32	64.67
Gadd45g		NM_011817.2	NM_011817.2:208	Endogenous	mRNA	100	64	61.56	74.24	47.95	56.12	71.6	64.5	54.59	47.84	54.95	39.42	42.57	71.23	63.9	55.04	69.2	64.88	78.41	53.69	48.21	57.99	52.76	52.32	41.49
Gal3st1		NM_001177691.1	NM_001177691.1:1197	Endogenous	mRNA	100	38.96	27.8	28.55	37.96	31.18	39.26	61.43	34.94	42.21	46.04	35.72	49.98	39.26	44.1	40.77	41.16	38.27	43.06	39.63	20.96	36.08	43.04	46.51	43.93
Gba		NM_001077411.1	NM_001077411.1:820	Endogenous	mRNA	100	89.04	89.36	60.92	111.88	95.61	94.7	86	100.45	115.37	121.79	97.31	94.4	66.74	73.8	72.36	86.38	80.75	68.77	67.75	81.75	92.78	83.31	110.46	102.5
Gbp2		NM_010260.1	NM_010260.1:1996	Endogenous	mRNA	100	19.48	9.93	13.33	15.98	14.55	20.79	12.29	8.73	16.88	17.82	17.24	22.21	14.02	11.7	13.76	11.31	13.07	17.35	7.67	18.87	16.75	11.11	15.99	13.42
Gclc		NM_010295.2	NM_010295.2:1102	Endogenous	mRNA	100	108.52	103.26	100.89	103.89	122.63	133.96	144.36	117.92	104.12	124.76	131.79	124.02	127.87	131.4	144.72	131.16	121.36	142.68	102.26	113.19	137.88	126.35	127.9	119.59
Gdpd2		NM_023608.3	NM_023608.3:1438	Endogenous	mRNA	100	19.48	31.77	13.33	31.97	29.1	23.1	12.29	28.39	19.7	22.28	20.94	24.06	17.39	22.05	22.93	21.71	22.4	27.64	19.17	16.77	21.91	26.38	29.07	19.52
Gja1		NM_010288.3	NM_010288.3:1450	Endogenous	mRNA	100	859.8	1018.69	835.68	968.98	1184.74	1106.32	1022.77	982.65	968	1124.33	1039.58	1132.85	814.91	1102.49	1003.88	831.27	960.61	969.84	1048.19	902.39	1064.4	1210.76	1013.06	1162.92
Gjb1		NM_008124.2	NM_008124.2:113	Endogenous	mRNA	100	128	129.07	62.82	107.89	112.24	129.34	144.36	117.92	146.33	102.48	93.61	112.91	81.32	103.95	86.63	94.07	92.89	78.41	81.81	84.89	79.89	105.52	103.2	103.72
Gna15		NM_010304.3	NM_010304.3:323	Endogenous	mRNA	100	22.26	31.77	15.23	19.98	10.39	13.86	6.14	15.29	11.26	14.85	19.71	12.96	16.26	17.55	18.85	22.16	16.34	23.78	16.62	11.53	12.89	19.44	13.08	9.76
Gpr183		NM_183031.2	NM_183031.2:238	Endogenous	mRNA	100	8.35	19.86	11.42	17.98	2.08	6.93	18.43	6.55	16.88	1.49	9.85	12.96	12.9	16.2	11.72	4.97	13.07	12.21	6.39	5.24	12.89	11.11	7.27	7.32
Gpr34		NM_011823.4	NM_011823.4:256	Endogenous	mRNA	100	72.35	89.36	41.88	81.91	58.2	83.15	98.28	76.43	64.72	77.23	67.74	85.15	70.67	77.4	75.42	66.03	90.55	106.05	69.03	79.65	73.45	86.09	82.85	79.32
Gpr62		NM_001159652.1	NM_001159652.1:1576	Endogenous	mRNA	100	36.17	45.67	32.36	63.93	47.81	46.19	27.64	54.59	50.65	80.2	49.27	42.57	36.45	57.15	41.79	39.8	54.61	48.85	43.46	37.73	41.24	66.65	49.42	61.01
Gpr84		NM_030720.1	NM_030720.1:315	Endogenous	mRNA	100	2.78	7.94	1.9	5.99	6.24	11.55	3.07	13.1	11.26	8.91	4.93	1.85	7.29	4.95	7.64	6.78	6.07	7.07	2.56	6.29	10.31	8.33	13.08	7.32
Grap		NM_027817.3	NM_027817.3:121	Endogenous	mRNA	100	27.83	23.83	13.33	17.98	18.71	16.17	21.5	13.1	16.88	17.82	12.32	14.81	20.75	18.45	14.78	17.64	17.27	19.92	14.06	13.62	21.91	13.88	10.17	15.86
Gria1		NM_001252403.1	NM_001252403.1:2476	Endogenous	mRNA	100	806.93	633.45	453.06	699.27	663.04	586.65	586.63	749	588.12	840.65	720.56	838.53	441.39	607.49	546.27	511.97	556.85	549.51	531.76	494.69	600.5	716.46	590.1	605.25
Gria2		NM_001039195.1	NM_001039195.1:300	Endogenous	mRNA	100	1494.22	1270.88	959.41	1350.58	1315.68	1404.27	1114.91	1181.36	1218.44	1428.8	1540.89	1678.91	785.18	945.89	993.69	1054.24	955.01	958.28	1253.99	1116.2	1220.32	1437.08	1353.16	1291.05
Gria4		NM_001113180.1	NM_001113180.1:1274	Endogenous	mRNA	100	486.94	506.36	434.02	563.41	523.78	445.76	482.21	589.59	472.74	742.62	729.18	518.3	309.59	376.2	381.17	363.17	395.82	385.62	451.23	495.74	537.35	590.11	520.34	590.61
Grin2a		NM_008170.2	NM_008170.2:1788	Endogenous	mRNA	100	161.39	105.24	68.53	125.87	78.98	80.84	64.5	120.1	118.19	130.7	117.01	138.83	37.58	84.6	88.67	79.15	90.09	76.48	98.43	95.37	92.78	99.97	113.37	100.06
Grin2b		NM_008171.3	NM_008171.3:6340	Endogenous	mRNA	100	626.07	631.47	375.01	717.25	236.95	265.61	608.13	779.57	571.23	809.46	607.24	807.06	126.75	400.05	477.99	269.1	483.1	422.9	549.66	409.8	578.59	744.23	571.21	524.72
Grm2		NM_001160353.1	NM_001160353.1:2770	Endogenous	mRNA	100	136.34	111.2	70.43	107.89	99.77	71.6	70.64	102.63	95.67	118.82	123.17	127.72	59.45	107.55	104.46	71.91	111.09	107.33	109.93	93.28	123.71	129.13	93.02	104.94
Grm3		NM_181850.2	NM_181850.2:2525	Endogenous	mRNA	100	525.9	520.27	357.88	597.37	386.6	478.1	537.49	611.43	514.95	601.52	513.63	586.79	322.49	447.3	430.09	417.44	504.58	436.4	451.23	421.33	475.5	563.72	572.66	488.11
Grn		NM_008175.3	NM_008175.3:2010	Endogenous	mRNA	100	211.47	198.57	158	191.8	195.38	203.25	172	218.37	149.14	172.29	184.76	166.6	144.14	169.2	182.94	155.58	185.77	186.38	172.57	133.11	182.98	195.78	149.71	178.16
Gsn		NM_146120.3	NM_146120.3:624	Endogenous	mRNA	100	267.12	196.59	180.84	251.74	220.32	235.58	175.07	266.41	272.95	319.33	268.52	286.91	216.49	266.4	256.32	216.18	247.85	234.59	213.47	222.19	255.15	272.14	293.6	258.7
Gstm1		NM_010358.5	NM_010358.5:50	Endogenous	mRNA	100	25.04	39.71	43.78	27.97	43.65	27.72	33.79	26.2	36.58	35.65	32.02	25.91	38.14	39.6	30.58	42.97	35.47	37.92	25.57	32.49	29.64	37.49	17.44	26.85
Gzma		NM_010370.2	NM_010370.2:188	Endogenous	mRNA	100	2.78	3.97	7.61	4	2.08	4.62	9.21	4.37	8.44	7.43	2.46	1.85	5.05	2.7	8.15	3.62	3.27	3.86	5.11	3.14	7.73	2.78	1.45	1.22
Gzmb		NM_013542.2	NM_013542.2:1020	Endogenous	mRNA	100	5.57	1.99	5.71	4	2.08	4.62	6.14	6.55	5.63	1.49	2.46	1.85	2.8	1.8	3.06	6.33	7.94	5.14	1.28	4.19	1.29	4.17	1.45	4.88
H2-T23		NM_010398.3	NM_010398.3:365	Endogenous	mRNA	100	50.09	33.76	32.36	15.98	20.78	27.72	18.43	26.2	16.88	34.16	14.78	29.62	28.04	27	32.1	19	25.67	24.42	23.01	33.54	20.62	24.99	33.43	24.41
H2afx		NM_010436.2	NM_010436.2:980	Endogenous	mRNA	100	292.17	266.09	300.77	295.69	245.26	272.54	291.78	262.04	253.26	349.03	303	251.74	385.3	382.05	348.05	345.53	344.94	350.92	292.73	291.36	284.79	273.53	252.9	319.71
Hat1		NM_026115.4	NM_026115.4:1270	Endogenous	mRNA	100	125.21	174.75	197.97	183.81	189.14	184.77	196.57	157.22	160.4	136.64	187.22	98.11	219.29	216.9	200.78	206.69	196.04	223.66	193.02	208.57	184.27	205.5	164.24	212.33
Hcar2		NM_030701.1	NM_030701.1:770	Endogenous	mRNA	100	2.78	11.91	7.61	5.99	10.39	6.93	3.07	2.18	14.07	5.94	3.7	5.55	6.73	5.4	4.08	7.24	6.53	5.78	5.11	3.14	3.87	6.94	7.27	6.1
Hdac1		NM_008228.2	NM_008228.2:470	Endogenous	mRNA	100	66.78	65.53	74.24	79.92	81.06	73.91	73.71	85.16	84.42	49.01	67.74	57.38	81.88	77.85	79.5	87.29	82.15	85.48	84.37	72.32	69.59	98.58	68.31	75.66
Hdac2		NM_008229.2	NM_008229.2:1010	Endogenous	mRNA	100	434.07	397.15	430.21	429.55	415.7	392.64	454.56	393.06	402.4	362.4	500.08	359.11	475.6	472.94	488.69	504.28	472.84	530.88	462.74	441.24	385.3	451.26	425.86	496.65
Hdac4		NM_207225.1	NM_207225.1:2800	Endogenous	mRNA	100	91.82	95.32	68.53	87.91	58.2	78.53	64.5	58.96	81.6	93.57	80.06	70.34	53.28	77.4	73.38	76.43	76.55	81.62	42.18	76.51	97.94	98.58	62.5	73.22
Hdac6		NM_010413.3	NM_010413.3:564	Endogenous	mRNA	100	55.65	61.56	59.01	79.92	62.35	71.6	58.36	102.63	75.98	102.48	73.9	57.38	74.59	75.6	86.63	87.74	80.28	83.55	66.47	86.99	76.03	94.42	78.49	82.98
Hdc		NM_008230.4	NM_008230.4:745	Endogenous	mRNA	100	5.57	15.89	7.61	4	10.39	11.55	12.29	8.73	16.88	10.4	12.32	1.85	8.41	8.55	8.15	10.4	10.74	10.28	5.11	6.29	14.17	6.94	7.27	9.76
Hells		NM_008234.3	NM_008234.3:1082	Endogenous	mRNA	100	2.78	19.86	5.71	23.97	6.24	13.86	18.43	10.92	19.7	16.34	25.87	12.96	8.97	9	11.72	7.69	11.2	7.71	8.95	12.58	12.89	12.5	11.63	15.86
Hif1a		NM_010431.2	NM_010431.2:1294	Endogenous	mRNA	100	734.59	716.85	631.99	735.23	787.75	692.89	669.56	683.49	683.79	704	750.12	590.49	586.08	663.29	713.42	623.68	667.48	728.83	712	694.87	693.28	745.62	661.32	735.82
Hilpda		NM_023516.5	NM_023516.5:236	Endogenous	mRNA	100	27.83	15.89	9.52	21.98	29.1	13.86	36.86	19.65	22.51	20.79	22.17	18.51	22.43	18.45	21.91	23.97	23.34	24.42	17.9	20.96	27.06	18.05	21.8	17.08
Hira		NM_010435.2	NM_010435.2:3210	Endogenous	mRNA	100	130.78	150.92	104.7	101.89	95.61	122.41	135.14	135.39	115.37	120.3	119.48	112.91	133.48	158.4	152.88	131.61	137.7	138.82	93.31	115.29	141.75	151.34	125	128.13
Hist1h1d		NM_145713.3	NM_145713.3:2090	Endogenous	mRNA	100	5.57	1.99	3.81	7.99	2.08	2.31	3.07	4.37	14.07	5.94	2.46	3.7	3.37	3.6	5.1	4.52	8.4	3.86	1.28	1.05	5.15	1.39	4.36	3.66
Hmgb1		NM_010439.3	NM_010439.3:1574	Endogenous	mRNA	100	662.24	649.34	750.02	659.31	550.8	565.86	592.78	556.84	565.6	579.24	649.12	612.7	753.78	646.19	681.82	710.06	671.68	785.39	639.14	666.58	636.58	641.48	533.42	643.08
Hmox1		NM_010442.2	NM_010442.2:610	Endogenous	mRNA	100	16.7	19.86	20.94	25.97	10.39	25.41	24.57	17.47	14.07	14.85	22.17	22.21	23.56	22.5	21.4	25.33	16.34	21.21	17.9	24.11	14.17	9.72	11.63	26.85
Homer1		NM_147176.2	NM_147176.2:1165	Endogenous	mRNA	100	1407.96	1197.4	1060.3	1472.45	839.71	849.95	884.56	945.53	1201.56	882.23	1134.42	1031.04	985.4	953.09	1114.97	1240.12	1091.3	1054.04	1216.92	1135.06	902.03	892.79	857.54	1075.06
Hpgds		NM_019455.4	NM_019455.4:425	Endogenous	mRNA	100	27.83	31.77	20.94	21.98	22.86	27.72	33.79	45.86	45.02	31.19	40.65	20.36	24.12	32.85	25.99	22.16	33.14	39.21	30.68	25.15	32.22	38.88	26.16	25.63
Hprt		NM_013556.2	NM_013556.2:30	Endogenous	mRNA	100	428.51	329.63	422.6	351.63	336.71	353.38	420.78	318.82	416.47	289.62	344.88	273.96	547.38	425.25	428.56	472.17	387.88	501.95	398.82	378.35	320.87	376.28	316.85	322.15
Hps4		NM_138646.3	NM_138646.3:1265	Endogenous	mRNA	100	33.39	35.74	32.36	39.96	18.71	13.86	43	50.22	11.26	35.65	41.88	24.06	33.65	36.9	39.75	34.37	34.07	37.28	37.07	31.44	34.79	45.82	34.88	25.63
Hrk		NM_007545.2	NM_007545.2:3458	Endogenous	mRNA	100	61.22	51.63	39.98	25.97	33.26	39.26	58.36	34.94	53.47	46.04	29.56	61.08	38.14	44.1	43.82	46.13	50.88	53.99	38.35	32.49	29.64	40.27	39.24	45.15
Hsd11b1		NM_008288.2	NM_008288.2:110	Endogenous	mRNA	100	200.34	139	97.08	191.8	247.34	196.32	156.64	120.1	194.16	139.61	158.89	155.49	146.38	150.3	129.43	148.34	128.36	138.18	115.04	151.97	140.46	155.51	127.9	180.6
Hspb1		NM_013560.2	NM_013560.2:630	Endogenous	mRNA	100	30.61	43.69	36.17	51.95	49.88	76.22	21.5	13.1	56.28	53.47	29.56	35.17	51.04	42.75	49.94	62.87	31.27	37.92	38.35	49.26	37.37	19.44	27.62	45.15
Hus1		NM_008316.2	NM_008316.2:2505	Endogenous	mRNA	100	44.52	63.54	72.34	73.92	54.04	48.5	73.71	45.86	84.42	68.32	73.9	37.02	46.55	62.1	58.6	56.08	58.81	52.7	42.18	49.26	48.97	62.48	37.79	52.47
Icam2		NM_010494.1	NM_010494.1:375	Endogenous	mRNA	100	5.57	3.97	11.42	19.98	10.39	11.55	12.29	19.65	8.44	16.34	11.09	22.21	12.9	9.45	10.19	8.14	9.8	10.28	12.78	7.34	19.33	9.72	8.72	8.54
Ifi30		NM_023065.3	NM_023065.3:806	Endogenous	mRNA	100	25.04	29.79	19.04	21.98	22.86	20.79	18.43	26.2	22.51	28.22	18.48	16.66	20.19	23.85	21.4	21.71	24.74	25.07	24.29	20.96	24.48	16.66	10.17	37.83
Ifih1		NM_027835.2	NM_027835.2:1997	Endogenous	mRNA	100	44.52	47.66	43.78	67.93	33.26	57.74	39.93	32.76	36.58	31.19	51.73	27.77	29.72	40.5	35.67	30.75	39.21	48.2	56.24	45.07	33.5	49.99	37.79	40.27
Ifitm2		NM_030694.1	NM_030694.1:87	Endogenous	mRNA	100	116.87	97.3	104.7	79.92	108.08	117.79	79.86	98.26	70.35	109.91	77.6	94.4	154.79	94.05	112.11	94.07	76.08	107.97	79.25	83.85	88.91	86.09	88.66	109.82
Ifitm3		NM_025378.2	NM_025378.2:370	Endogenous	mRNA	100	64	71.49	51.4	77.92	87.3	106.24	52.21	67.69	70.35	96.54	96.07	88.85	111.05	70.2	76.95	91.81	59.75	86.12	90.76	67.08	64.43	63.87	101.74	81.76
Ifnar1		NM_010508.1	NM_010508.1:1195	Endogenous	mRNA	100	153.04	139	85.66	111.88	122.63	101.62	104.43	146.31	118.19	173.77	139.19	142.53	100.39	132.3	128.42	133.87	124.63	122.76	100.98	99.57	155.92	116.63	161.33	115.93
Ifnar2		NM_001110498.1	NM_001110498.1:725	Endogenous	mRNA	100	64	59.57	47.59	51.95	74.83	57.74	49.14	61.14	45.02	81.69	61.59	49.98	57.21	63.45	67.27	61.51	67.68	73.91	75.42	70.22	67.01	65.26	61.05	58.57
Igf1		NM_001111274.1	NM_001111274.1:418	Endogenous	mRNA	100	8.35	13.9	3.81	15.98	8.31	2.31	12.29	6.55	14.07	14.85	12.32	7.4	5.61	5.85	9.17	5.43	7.94	12.21	7.67	8.38	5.15	12.5	7.27	10.98
Igf1r		NM_010513.2	NM_010513.2:3390	Endogenous	mRNA	100	83.48	117.16	102.79	101.89	97.69	87.77	82.93	148.49	90.05	163.38	123.17	175.85	43.19	87.75	87.65	72.82	91.02	64.91	93.31	76.51	101.8	122.19	104.65	84.2
Igf2r		NM_010515.1	NM_010515.1:2585	Endogenous	mRNA	100	125.21	111.2	78.05	95.9	106	66.98	116.71	111.37	104.12	132.19	119.48	114.77	49.35	86.4	71.34	76.89	81.22	79.7	63.91	70.22	122.42	116.63	94.47	92.74
Igsf10		NM_001162884.1	NM_001162884.1:3100	Endogenous	mRNA	100	11.13	9.93	15.23	19.98	35.33	13.86	18.43	30.57	28.14	14.85	7.39	29.62	15.14	11.7	15.29	12.66	16.8	12.85	21.73	27.25	20.62	16.66	17.44	15.86
Igsf6		NM_030691.1	NM_030691.1:115	Endogenous	mRNA	100	5.57	7.94	11.42	2	10.39	6.93	3.07	8.73	8.44	5.94	6.16	9.26	10.66	9	4.08	11.76	7	7.07	7.67	8.38	11.6	13.88	2.91	12.2
Ikbkb		NM_010546.2	NM_010546.2:498	Endogenous	mRNA	100	125.21	162.83	123.73	149.84	103.92	99.31	125.93	104.82	146.33	126.25	134.26	140.68	106	127.35	124.34	138.39	127.43	122.11	111.21	125.77	139.17	148.57	109.01	128.13
Ikbke		NM_019777.3	NM_019777.3:618	Endogenous	mRNA	100	2.78	5.96	3.81	5.99	6.24	9.24	9.21	6.55	2.81	10.4	1.23	3.7	6.73	10.35	10.19	9.05	9.8	10.28	8.95	7.34	9.02	12.5	11.63	7.32
Ikbkg		NM_178590.2	NM_178590.2:525	Endogenous	mRNA	100	86.26	111.2	78.05	101.89	58.2	80.84	98.28	78.61	95.67	102.48	87.45	75.89	62.81	90.45	82.55	81.41	77.02	80.98	71.58	68.12	83.76	90.25	107.56	98.84
Il10rb		NM_008349.5	NM_008349.5:465	Endogenous	mRNA	100	25.04	41.7	34.26	51.95	41.57	60.05	36.86	50.22	67.53	75.75	66.51	66.64	52.72	49.95	64.21	49.3	56.48	62.99	46.02	41.92	63.14	56.93	55.23	57.35
Il15ra		NM_008358.2	NM_008358.2:800	Endogenous	mRNA	100	13.91	13.9	9.52	9.99	10.39	18.48	15.36	19.65	14.07	8.91	20.94	18.51	10.66	13.05	12.23	14.47	11.67	12.85	15.34	16.77	6.44	8.33	15.99	12.2
Il1a		NM_010554.4	NM_010554.4:512	Endogenous	mRNA	100	8.35	7.94	13.33	2	8.31	2.31	6.14	6.55	5.63	5.94	3.7	1.85	7.29	9	6.12	7.24	5.6	10.28	3.83	5.24	7.73	8.33	7.27	3.66
Il1b		NM_008361.3	NM_008361.3:1120	Endogenous	mRNA	100	5.57	7.94	5.71	2	8.31	6.93	3.07	2.18	2.81	1.49	1.23	7.4	4.49	6.3	6.62	8.59	4.67	5.78	2.56	6.29	2.58	2.78	2.91	3.66
Il1r1		NM_001123382.1	NM_001123382.1:820	Endogenous	mRNA	100	19.48	37.73	45.69	27.97	20.78	34.64	27.64	15.29	19.7	22.28	25.87	22.21	17.95	20.7	30.58	27.14	28.94	31.49	25.57	17.82	18.04	30.55	23.26	13.42
Il1r2		NM_010555.4	NM_010555.4:458	Endogenous	mRNA	100	11.13	1.99	3.81	9.99	2.08	6.93	21.5	4.37	8.44	4.46	6.16	5.55	6.73	4.95	6.12	4.07	9.34	8.36	5.11	6.29	5.15	8.33	5.81	6.1
Il1rap		NM_134103.2	NM_134103.2:945	Endogenous	mRNA	100	114.08	131.06	87.57	123.87	99.77	66.98	107.5	111.37	129.44	130.7	144.11	114.77	62.81	100.8	103.96	83.22	98.49	91.91	75.42	86.99	103.09	95.81	101.74	103.72
Il1rl2		NM_133193.3	NM_133193.3:860	Endogenous	mRNA	100	5.57	7.94	7.61	21.98	12.47	16.17	6.14	17.47	16.88	14.85	18.48	7.4	6.73	8.1	8.15	10.85	10.74	11.57	8.95	13.62	19.33	8.33	8.72	17.08
Il1rn		NM_031167.5	NM_031167.5:224	Endogenous	mRNA	100	2.78	13.9	9.52	5.99	4.16	2.31	12.29	6.55	5.63	5.94	2.46	1.85	6.17	4.5	6.62	5.43	6.53	12.21	5.11	7.34	6.44	5.55	1.45	2.44
Il21r		NM_021887.1	NM_021887.1:619	Endogenous	mRNA	100	8.35	1.99	5.71	5.99	10.39	6.93	12.29	4.37	5.63	5.94	8.62	3.7	4.49	9.45	6.62	6.33	8.4	8.36	3.83	3.14	7.73	4.17	7.27	4.88
Il2rg		NM_013563.3	NM_013563.3:566	Endogenous	mRNA	100	16.7	11.91	13.33	31.97	10.39	13.86	15.36	8.73	8.44	17.82	11.09	7.4	9.53	10.8	11.21	10.85	13.54	19.28	12.78	11.53	12.89	18.05	8.72	9.76
Il3		NM_010556.4	NM_010556.4:155	Endogenous	mRNA	100	8.35	11.91	7.61	15.98	14.55	6.93	9.21	8.73	19.7	7.43	6.16	18.51	6.73	3.6	8.66	6.33	9.34	10.93	8.95	11.53	3.87	15.27	10.17	12.2
Il3ra		NM_008369.1	NM_008369.1:567	Endogenous	mRNA	100	2.78	3.97	7.61	7.99	10.39	6.93	12.29	10.92	11.26	10.4	2.46	5.55	3.37	4.05	3.57	1.81	2.8	2.57	3.83	2.1	6.44	4.17	5.81	3.66
Il6ra		NM_010559.2	NM_010559.2:2825	Endogenous	mRNA	100	13.91	17.87	19.04	19.98	10.39	13.86	9.21	26.2	22.51	26.73	14.78	12.96	14.58	16.2	28.03	16.73	21.47	21.85	16.62	14.67	9.02	9.72	24.71	14.64
Inpp5d		NM_001110192.1	NM_001110192.1:2186	Endogenous	mRNA	100	5.57	33.76	13.33	21.98	14.55	9.24	27.64	15.29	5.63	20.79	16.01	25.91	12.9	8.55	25.48	14.02	13.07	16.07	17.9	16.77	23.2	18.05	10.17	17.08
Iqsec1		NM_001134383.1	NM_001134383.1:1792	Endogenous	mRNA	100	901.54	814.16	723.37	913.04	656.8	595.89	902.99	1045.98	875.14	960.95	817.87	966.25	568.7	837.44	833.68	761.17	828.51	767.39	688.99	660.29	832.45	845.59	927.3	755.35
Irak1		NM_008363.2	NM_008363.2:951	Endogenous	mRNA	100	55.65	57.59	70.43	73.92	37.41	41.57	49.14	56.78	64.72	75.75	64.05	61.08	45.99	70.65	70.32	69.65	70.48	66.2	49.85	47.16	73.45	59.7	47.96	74.44
Irak2		NM_001113553.1	NM_001113553.1:485	Endogenous	mRNA	100	77.91	81.42	74.24	81.91	64.43	64.67	73.71	100.45	101.3	102.48	76.37	87	69.54	95.85	91.22	90.91	91.49	97.05	72.86	77.56	79.89	84.7	75.58	74.44
Irak3		NM_028679.3	NM_028679.3:2608	Endogenous	mRNA	100	13.91	17.87	9.52	13.99	8.31	9.24	21.5	15.29	14.07	11.88	16.01	14.81	9.53	12.15	10.19	8.14	10.74	15.42	11.5	13.62	15.46	19.44	15.99	14.64
Irak4		NM_029926.5	NM_029926.5:250	Endogenous	mRNA	100	27.83	7.94	19.04	21.98	24.94	16.17	15.36	21.84	16.88	23.76	23.4	20.36	12.9	20.7	18.85	20.35	18.67	19.28	24.29	13.62	16.75	23.6	17.44	9.76
Irf1		NM_008390.1	NM_008390.1:365	Endogenous	mRNA	100	22.26	21.84	32.36	31.97	20.78	25.41	36.86	26.2	22.51	40.1	35.72	31.47	33.09	31.5	32.1	28.49	26.14	33.42	30.68	31.44	36.08	24.99	33.43	21.96
Irf2		NM_008391.2	NM_008391.2:440	Endogenous	mRNA	100	183.65	214.46	184.65	195.79	187.06	212.49	211.93	174.69	135.07	138.13	195.84	203.62	220.41	185.85	191.6	219.8	193.24	205.02	187.91	201.23	157.21	173.56	156.97	189.14
Irf3		NM_016849.4	NM_016849.4:526	Endogenous	mRNA	100	41.74	55.6	76.14	69.93	54.04	71.6	36.86	96.08	64.72	69.81	44.34	51.83	66.18	68.4	59.11	72.36	59.75	54.63	56.24	62.88	72.16	62.48	49.42	67.11
Irf4		NM_013674.1	NM_013674.1:1878	Endogenous	mRNA	100	8.35	5.96	11.42	4	8.31	6.93	3.07	6.55	11.26	5.94	3.7	5.55	7.29	6.3	5.1	4.52	5.13	9	10.23	6.29	5.15	5.55	1.45	20.74
Irf6		NM_016851.2	NM_016851.2:2410	Endogenous	mRNA	100	8.35	7.94	1.9	13.99	8.31	13.86	12.29	2.18	14.07	8.91	2.46	5.55	8.41	5.85	7.13	8.59	8.87	14.14	7.67	4.19	5.15	2.78	7.27	1.22
Irf7		NM_016850.2	NM_016850.2:705	Endogenous	mRNA	100	11.13	15.89	7.61	13.99	14.55	20.79	15.36	15.29	25.33	10.4	8.62	5.55	13.46	6.3	12.74	9.05	14.47	13.5	5.11	11.53	11.6	9.72	10.17	3.66
Irf8		NM_008320.3	NM_008320.3:2274	Endogenous	mRNA	100	16.7	15.89	20.94	21.98	18.71	25.41	12.29	41.49	11.26	19.31	27.1	20.36	20.75	18.45	29.56	23.07	18.67	21.85	14.06	19.91	29.64	24.99	21.8	24.41
Islr2		NM_001161538.1	NM_001161538.1:1782	Endogenous	mRNA	100	144.69	115.17	79.95	121.87	72.75	92.39	82.93	120.1	121	127.73	119.48	192.51	88.61	114.75	111.09	108.09	124.16	103.48	93.31	93.28	127.57	133.29	116.28	112.26
Itga6		NM_008397.3	NM_008397.3:910	Endogenous	mRNA	100	69.56	83.4	57.11	105.89	76.9	97.01	86	102.63	67.53	111.39	103.47	105.51	60.57	69.75	69.81	61.06	76.08	79.7	77.97	63.93	72.16	77.76	79.94	70.78
Itga7		NM_008398.2	NM_008398.2:2435	Endogenous	mRNA	100	33.39	25.81	13.33	35.96	22.86	18.48	18.43	39.31	45.02	54.95	27.1	29.62	19.07	20.7	15.8	18.09	23.81	21.85	15.34	15.72	27.06	41.65	27.62	20.74
Itgam		NM_001082960.1	NM_001082960.1:3025	Endogenous	mRNA	100	55.65	25.81	7.61	13.99	29.1	25.41	27.64	32.76	8.44	26.73	25.87	37.02	26.36	24.75	27.52	24.42	36.87	29.56	30.68	25.15	36.08	22.22	43.6	50.03
Itgav		NM_008402.2	NM_008402.2:3145	Endogenous	mRNA	100	203.12	176.73	104.7	163.83	170.44	170.91	168.93	194.35	163.21	270.31	219.25	268.4	102.07	171	174.28	126.63	190.44	164.53	198.13	180.27	179.12	244.37	209.3	198.9
Itgax		NM_021334.2	NM_021334.2:327	Endogenous	mRNA	100	2.78	1.99	1.9	2	4.16	6.93	9.21	8.73	8.44	7.43	2.46	1.85	1.12	4.95	4.08	3.62	3.27	3.86	3.83	4.19	2.58	5.55	7.27	1.22
Itgb5		NM_001145884.1	NM_001145884.1:1270	Endogenous	mRNA	100	197.56	190.63	116.12	203.79	191.22	233.27	264.14	270.77	239.19	267.34	227.87	272.11	175.54	208.35	199.76	183.17	182.97	177.39	201.97	218	221.64	241.6	196.22	223.31
Jag1		NM_013822.2	NM_013822.2:2155	Endogenous	mRNA	100	16.7	25.81	13.33	21.98	22.86	32.34	30.71	30.57	8.44	17.82	20.94	38.87	20.75	17.1	22.42	15.83	16.8	19.92	11.5	10.48	23.2	15.27	24.71	28.07
Jam2		NM_023844.4	NM_023844.4:1090	Endogenous	mRNA	100	111.3	135.03	138.96	139.85	135.1	127.03	156.64	133.2	98.49	144.07	151.5	125.87	117.78	113.4	113.64	90	110.16	120.83	107.38	97.47	121.13	141.63	107.56	117.15
Jarid2		NM_021878.2	NM_021878.2:2160	Endogenous	mRNA	100	75.13	77.44	66.63	101.89	60.28	66.98	86	76.43	59.09	86.14	114.55	62.94	75.15	86.85	95.29	65.13	75.62	79.05	70.31	76.51	91.49	79.14	62.5	74.44
Jun		NM_010591.2	NM_010591.2:2212	Endogenous	mRNA	100	161.39	154.89	226.53	199.79	193.3	224.04	218.07	220.55	168.84	188.63	210.63	192.51	164.33	252.9	236.96	226.59	186.71	223.02	155.95	155.11	186.85	222.16	171.51	185.48
Kat2a		NM_020004.5	NM_020004.5:1700	Endogenous	mRNA	100	253.21	200.56	148.48	177.81	184.99	150.13	221.14	189.98	180.09	215.36	193.38	201.77	189.57	181.8	200.78	201.71	173.17	197.95	161.06	164.55	206.18	197.16	218.02	178.16
Kat2b		NM_020005.3	NM_020005.3:3030	Endogenous	mRNA	100	105.74	158.86	133.25	157.83	141.34	136.27	156.64	133.2	166.02	172.29	167.51	127.72	108.8	111.15	116.19	108.09	99.42	106.69	126.55	137.3	115.98	111.08	117.73	154.97
Kcnd1		NM_008423.1	NM_008423.1:1400	Endogenous	mRNA	100	25.04	11.91	1.9	15.98	12.47	11.55	21.5	17.47	16.88	17.82	14.78	18.51	14.58	13.95	13.25	10.4	20.54	14.14	11.5	11.53	16.75	9.72	15.99	10.98
Kcnj10		NM_001039484.1	NM_001039484.1:400	Endogenous	mRNA	100	342.25	399.13	272.21	437.54	440.64	339.52	534.42	528.45	492.44	475.28	420.02	397.98	284.91	369.9	311.36	288.09	389.75	375.98	282.5	293.46	427.82	399.88	453.48	338.01
Kcnk13		NM_146037.1	NM_146037.1:1430	Endogenous	mRNA	100	36.17	23.83	15.23	33.96	22.86	46.19	55.28	24.02	50.65	25.25	28.33	33.32	28.6	27	41.79	35.28	33.14	28.92	34.51	32.49	32.22	19.44	36.34	24.41
Kdm1a		NM_133872.1	NM_133872.1:1263	Endogenous	mRNA	100	311.64	399.13	355.97	381.6	284.75	316.42	279.5	342.84	323.6	360.91	399.08	266.55	347.72	352.35	384.23	369.05	354.74	426.11	350.25	306.04	341.48	359.62	318.31	331.91
Kdm1b		NM_172262.3	NM_172262.3:2034	Endogenous	mRNA	100	38.96	33.76	34.26	15.98	47.81	41.57	24.57	48.04	45.02	25.25	30.79	37.02	24.68	34.2	35.67	34.37	25.21	30.21	35.79	31.44	45.1	26.38	27.62	40.27
Kdm2a		NM_001001984.2	NM_001001984.2:4160	Endogenous	mRNA	100	208.69	204.53	209.4	197.79	122.63	106.24	159.71	207.45	180.09	163.38	169.98	162.89	112.73	174.15	175.81	166.43	143.3	149.11	171.29	136.25	186.85	191.61	154.07	168.4
Kdm2b		NM_001003953.1	NM_001003953.1:3984	Endogenous	mRNA	100	69.56	49.64	39.98	43.95	37.41	36.95	64.5	63.33	56.28	46.04	45.57	40.72	47.67	49.05	58.6	52.01	61.15	55.27	40.9	51.36	54.12	59.7	39.24	52.47
Kdm3a		NM_001038695.2	NM_001038695.2:4110	Endogenous	mRNA	100	116.87	129.07	112.31	111.88	151.73	90.08	86	82.98	112.56	83.17	102.23	103.66	99.83	111.15	122.81	114.88	109.22	102.83	127.83	128.91	109.53	115.24	61.05	152.53
Kdm3b		NM_001081256.1	NM_001081256.1:6815	Endogenous	mRNA	100	2.78	7.94	1.9	11.99	12.47	20.79	12.29	15.29	8.44	8.91	7.39	7.4	3.93	7.65	8.15	9.95	11.2	15.42	11.5	5.24	6.44	6.94	1.45	6.1
Kdm4a		NM_172382.2	NM_172382.2:1675	Endogenous	mRNA	100	69.56	59.57	62.82	73.92	54.04	69.29	79.86	89.53	87.23	89.11	83.76	92.55	76.84	83.7	90.71	78.69	74.22	77.77	69.03	60.79	90.2	87.47	61.05	87.86
Kdm4b		NM_172132.1	NM_172132.1:3704	Endogenous	mRNA	100	158.6	190.63	140.87	173.82	124.71	110.86	153.57	168.14	137.88	197.54	157.66	161.04	103.2	166.95	159.5	144.27	144.7	144.61	120.16	124.72	145.61	155.51	149.71	135.45
Kdm4c		NM_144787.1	NM_144787.1:2859	Endogenous	mRNA	100	80.69	142.97	95.18	93.9	89.37	101.62	113.64	115.73	98.49	117.33	125.64	85.15	76.27	86.4	83.57	89.1	87.29	98.98	88.2	66.03	91.49	109.69	91.57	95.18
Kdm4d		NM_173433.2	NM_173433.2:2255	Endogenous	mRNA	100	13.91	17.87	11.42	7.99	20.78	13.86	15.36	10.92	16.88	8.91	12.32	12.96	10.66	9	9.68	11.31	14.47	12.21	12.78	7.34	3.87	6.94	11.63	10.98
Kdm5a		XR_377436.1	XR_377436.1:2314	Endogenous	mRNA	100	108.52	125.1	100.89	173.82	99.77	101.62	110.57	144.12	118.19	152.98	144.11	105.51	82.44	117.9	108.03	108.54	119.49	120.19	108.65	135.2	134.02	166.62	138.08	135.45
Kdm5b		NM_152895.2	NM_152895.2:3620	Endogenous	mRNA	100	264.34	202.55	197.97	243.74	195.38	166.29	245.71	255.49	227.93	274.77	235.26	233.23	164.33	217.8	250.72	230.66	209.11	199.24	219.86	204.37	230.66	242.98	210.75	224.53
Kdm5c		NM_013668.3	NM_013668.3:750	Endogenous	mRNA	100	267.12	254.18	146.58	291.69	151.73	108.55	221.14	262.04	253.26	197.54	193.38	159.19	176.67	171.9	186	176.84	216.58	215.31	152.11	137.3	220.35	222.16	215.11	159.86
Kdm5d		NM_011419.3	NM_011419.3:2390	Endogenous	mRNA	100	2.78	5.96	68.53	4	58.2	57.74	12.29	2.18	2.81	86.14	71.44	66.64	1.12	58.95	64.21	57.89	3.27	1.93	69.03	61.84	3.87	4.17	1.45	45.15
Kdm6a		NM_009483.1	NM_009483.1:2560	Endogenous	mRNA	100	50.09	95.32	45.69	77.92	41.57	46.19	67.57	96.08	81.6	59.41	56.66	59.23	48.23	46.8	38.73	34.82	56.01	40.49	47.3	41.92	55.41	93.03	55.23	47.59
Kif2c		NM_134471.3	NM_134471.3:915	Endogenous	mRNA	100	8.35	3.97	1.9	5.99	8.31	9.24	12.29	4.37	16.88	2.97	1.23	1.85	6.17	6.3	6.12	7.69	8.4	8.36	6.39	8.38	3.87	4.17	4.36	3.66
Kir3dl1		NM_177749.3	NM_177749.3:942	Endogenous	mRNA	100	8.35	9.93	3.81	11.99	4.16	2.31	6.14	4.37	8.44	7.43	2.46	5.55	8.41	7.2	6.62	8.14	7	6.43	2.56	5.24	5.15	2.78	5.81	3.66
Kir3dl2		NM_177748.2	NM_177748.2:1519	Endogenous	mRNA	100	2.78	13.9	15.23	23.97	12.47	11.55	18.43	6.55	19.7	10.4	20.94	7.4	13.46	6.75	8.15	14.92	14	17.35	12.78	10.48	15.46	13.88	10.17	13.42
Kit		NM_001122733.1	NM_001122733.1:4275	Endogenous	mRNA	100	38.96	21.84	36.17	37.96	45.73	43.88	33.79	43.67	28.14	57.92	48.04	59.23	24.68	32.4	38.22	26.68	40.61	35.35	26.84	34.59	47.68	47.21	49.42	41.49
Klrb1		NM_001099918.1	NM_001099918.1:327	Endogenous	mRNA	100	5.57	15.89	3.81	4	4.16	9.24	6.14	6.55	5.63	7.43	3.7	3.7	6.73	4.5	4.08	6.78	9.34	4.5	3.83	6.29	2.58	5.55	4.36	4.88
Klrd1		NM_010654.2	NM_010654.2:434	Endogenous	mRNA	100	2.78	1.99	1.9	2	2.08	2.31	6.14	4.37	5.63	2.97	1.23	1.85	5.05	2.25	3.57	2.71	5.13	2.57	2.56	4.19	2.58	4.17	4.36	2.44
Klrk1		NM_001083322.1	NM_001083322.1:144	Endogenous	mRNA	100	2.78	9.93	5.71	13.99	24.94	20.79	9.21	4.37	16.88	13.37	8.62	12.96	8.41	9	4.59	6.33	8.4	16.07	7.67	9.43	11.6	6.94	5.81	8.54
Kmt2a		NM_001081049.1	NM_001081049.1:2080	Endogenous	mRNA	100	203.12	182.69	106.6	189.8	66.51	101.62	138.21	181.24	140.7	210.9	171.21	125.87	74.59	122.4	117.71	103.57	112.49	111.19	126.55	119.48	193.29	191.61	172.96	117.15
Kmt2c		NM_001081383.1	NM_001081383.1:7075	Endogenous	mRNA	100	102.95	91.34	95.18	171.82	93.53	71.6	73.71	139.75	112.56	164.86	140.42	92.55	49.35	109.35	102.94	70.1	94.29	95.12	98.43	81.75	108.24	122.19	113.37	103.72
Lacc1		NM_172488.2	NM_172488.2:1025	Endogenous	mRNA	100	16.7	25.81	15.23	25.97	22.86	20.79	43	34.94	22.51	22.28	40.65	27.77	20.75	24.75	18.35	28.49	27.07	30.21	28.12	31.44	30.93	22.22	27.62	26.85
Lag3		NM_008479.1	NM_008479.1:1700	Endogenous	mRNA	100	13.91	21.84	19.04	15.98	16.63	27.72	27.64	19.65	19.7	34.16	14.78	35.17	20.19	10.8	21.4	20.35	19.14	16.07	14.06	12.58	24.48	22.22	29.07	9.76
Lair1		NM_001113474.1	NM_001113474.1:1865	Endogenous	mRNA	100	25.04	57.59	24.75	49.95	14.55	39.26	30.71	30.57	30.95	43.07	41.88	44.43	21.31	27	27.52	25.78	32.21	30.85	48.57	36.68	24.48	40.27	26.16	30.51
Lamp1		NM_010684.2	NM_010684.2:2080	Endogenous	mRNA	100	1330.05	1270.88	1199.27	1472.45	1729.3	1766.88	1157.91	1301.47	1179.05	1566.93	1542.12	1497.51	1233.3	1434.13	1302.5	1248.71	1351.29	1305.98	1349.86	1367.74	1434.23	1460.68	1334.27	1525.34
Lamp2		NM_001017959.1	NM_001017959.1:908	Endogenous	mRNA	100	609.37	512.32	416.89	527.45	521.7	582.03	543.63	476.04	512.14	640.14	631.88	505.34	485.69	502.64	492.77	477.59	513.44	541.16	464.01	498.88	551.53	552.62	552.31	584.51
Lcn2		NM_008491.1	NM_008491.1:190	Endogenous	mRNA	100	11.13	7.94	17.13	4	12.47	6.93	15.36	13.1	2.81	5.94	12.32	12.96	7.29	8.1	16.31	14.92	5.6	12.85	5.11	12.58	5.15	6.94	11.63	19.52
Ldha		NM_010699.2	NM_010699.2:1354	Endogenous	mRNA	100	1071.27	963.09	1007	976.97	1022.61	1117.87	949.06	963	861.07	960.95	982.92	1071.76	1441.93	1344.14	1298.93	1660.73	1356.89	1475.01	1141.5	1072.18	1047.65	1027.48	1058.11	1095.8
Ldlrad3		NM_178886.2	NM_178886.2:1570	Endogenous	mRNA	100	27.83	35.74	17.13	37.96	29.1	55.43	52.21	52.41	30.95	59.41	56.66	48.13	32.53	46.35	35.67	38.89	43.41	42.42	47.3	33.54	48.97	44.43	53.78	37.83
Lfng		NM_008494.3	NM_008494.3:1965	Endogenous	mRNA	100	61.22	91.34	91.37	91.9	120.55	113.17	82.93	109.18	61.91	124.76	96.07	74.04	104.32	112.05	129.43	115.78	117.63	86.77	71.58	77.56	90.2	93.03	66.86	103.72
Lgmn		NM_011175.3	NM_011175.3:370	Endogenous	mRNA	100	642.76	500.41	355.97	499.48	442.72	517.36	528.28	631.08	464.3	754.5	633.11	629.36	485.13	546.29	482.58	567.14	572.26	526.38	502.36	514.6	618.54	560.95	604.64	564.99
Lig1		NM_001083188.1	NM_001083188.1:1456	Endogenous	mRNA	100	33.39	41.7	32.36	45.95	33.26	39.26	55.28	34.94	47.84	32.68	41.88	31.47	36.45	37.35	44.33	50.65	42.94	51.42	28.12	37.73	52.83	38.88	46.51	34.17
Lilrb4a		NM_013532.3	NM_013532.3:348	Endogenous	mRNA	100	8.35	9.93	11.42	9.99	22.86	20.79	18.43	13.1	8.44	23.76	14.78	11.11	10.1	7.2	11.72	9.05	12.6	15.42	14.06	16.77	6.44	6.94	13.08	18.3
Lingo1		NM_181074.4	NM_181074.4:1087	Endogenous	mRNA	100	589.9	458.71	260.79	419.56	336.71	351.07	340.92	465.12	363	600.04	455.74	564.57	366.23	476.54	501.43	442.32	523.25	421.62	416.72	411.89	499.98	576.22	481.09	484.45
Lmna		NM_001002011.2	NM_001002011.2:1611	Endogenous	mRNA	100	203.12	166.8	144.67	157.83	174.59	170.91	168.93	214	185.72	225.76	147.81	170.3	180.03	174.6	198.23	176.38	178.77	184.46	154.67	155.11	193.29	205.5	207.84	170.84
Lmnb1		NM_010721.2	NM_010721.2:805	Endogenous	mRNA	100	58.43	31.77	36.17	53.94	39.49	41.57	58.36	37.12	50.65	65.35	54.2	31.47	29.72	39.15	39.24	34.82	46.68	39.21	47.3	41.92	55.41	51.37	53.78	43.93
Lrg1		NM_029796.2	NM_029796.2:1161	Endogenous	mRNA	100	2.78	9.93	5.71	19.98	6.24	6.93	9.21	6.55	14.07	4.46	7.39	14.81	10.66	9	7.13	10.85	9.34	7.71	8.95	9.43	6.44	8.33	7.27	10.98
Lrrc25		NM_153074.3	NM_153074.3:246	Endogenous	mRNA	100	11.13	1.99	1.9	7.99	6.24	6.93	21.5	15.29	5.63	5.94	3.7	5.55	6.73	4.05	6.62	4.07	8.4	9.64	3.83	4.19	6.44	4.17	5.81	3.66
Lrrc3		NM_145152.4	NM_145152.4:1830	Endogenous	mRNA	100	47.3	35.74	28.55	9.99	33.26	43.88	49.14	41.49	45.02	53.47	35.72	40.72	42.62	42.3	46.37	36.63	54.61	59.13	53.69	32.49	46.39	41.65	36.34	37.83
Lsr		NM_001164184.1	NM_001164184.1:445	Endogenous	mRNA	100	16.7	21.84	28.55	43.95	35.33	23.1	27.64	26.2	22.51	40.1	25.87	37.02	29.72	33.3	34.65	31.66	28.01	23.78	24.29	18.87	28.35	26.38	20.35	29.29
Lst1		NM_010734.2	NM_010734.2:104	Endogenous	mRNA	100	8.35	9.93	1.9	2	16.63	20.79	15.36	4.37	8.44	4.46	7.39	5.55	9.53	7.2	12.23	10.85	6.53	13.5	7.67	3.14	5.15	5.55	13.08	4.88
Lta		NM_010735.2	NM_010735.2:776	Endogenous	mRNA	100	19.48	3.97	9.52	9.99	2.08	2.31	9.21	2.18	2.81	2.97	7.39	7.4	6.73	7.2	2.04	5.43	8.4	8.36	2.56	5.24	9.02	6.94	13.08	2.44
Ltb		NM_008518.2	NM_008518.2:163	Endogenous	mRNA	100	8.35	5.96	3.81	9.99	16.63	4.62	6.14	10.92	11.26	5.94	11.09	9.26	5.05	9	7.64	7.24	7.47	12.21	6.39	5.24	10.31	5.55	5.81	7.32
Ltbr		NM_010736.3	NM_010736.3:1962	Endogenous	mRNA	100	11.13	15.89	24.75	23.97	27.02	25.41	21.5	24.02	36.58	41.59	23.4	18.51	25.8	22.05	19.36	14.92	21.94	25.71	15.34	23.06	16.75	13.88	30.52	18.3
Ltc4s		NM_008521.1	NM_008521.1:148	Endogenous	mRNA	100	5.57	7.94	9.52	13.99	8.31	13.86	12.29	8.73	11.26	7.43	6.16	7.4	8.41	6.75	11.21	8.14	12.14	10.28	5.11	8.38	5.15	4.17	7.27	3.66
Ly6a		NM_010738.2	NM_010738.2:206	Endogenous	mRNA	100	25.04	41.7	28.55	35.96	29.1	46.19	27.64	39.31	28.14	69.81	55.43	70.34	59.45	42.3	42.3	36.18	35.94	40.49	35.79	46.12	42.52	30.55	39.24	46.37
Ly6g		XM_909927.2	XM_909927.2:91	Endogenous	mRNA	100	8.35	9.93	5.71	5.99	6.24	6.93	15.36	2.18	8.44	7.43	8.62	9.26	8.97	4.05	4.08	4.52	4.67	3.86	2.56	2.1	9.02	1.39	1.45	2.44
Ly9		NM_008534.2	NM_008534.2:1190	Endogenous	mRNA	100	11.13	1.99	15.23	13.99	12.47	18.48	12.29	13.1	19.7	11.88	12.32	11.11	6.17	9	6.62	4.52	7.94	13.5	10.23	8.38	7.73	8.33	17.44	2.44
Lyn		NM_010747.1	NM_010747.1:1725	Endogenous	mRNA	100	33.39	31.77	30.46	31.97	24.94	36.95	36.86	21.84	28.14	37.13	25.87	29.62	37.58	21.6	24.46	33.47	26.61	28.92	24.29	24.11	28.35	20.83	21.8	25.63
Mafb		NM_010658.2	NM_010658.2:2658	Endogenous	mRNA	100	114.08	135.03	114.22	121.87	93.53	131.65	89.07	120.1	75.98	139.61	117.01	116.62	107.68	133.2	139.63	123.92	123.23	129.18	90.76	102.71	130.15	113.86	81.39	104.94
Maff		NM_010755.3	NM_010755.3:743	Endogenous	mRNA	100	5.57	15.89	11.42	5.99	12.47	18.48	21.5	6.55	11.26	10.4	8.62	3.7	8.41	9.9	6.62	9.95	7.94	9	7.67	5.24	6.44	4.17	7.27	10.98
Mag		NM_010758.2	NM_010758.2:1670	Endogenous	mRNA	100	130.78	172.76	81.85	147.84	116.4	138.58	184.28	192.16	151.95	203.48	129.33	124.02	83.01	159.3	119.75	121.21	154.5	136.9	112.49	101.66	158.5	137.46	152.61	135.45
Mal		NM_001171187.1	NM_001171187.1:685	Endogenous	mRNA	100	809.71	651.32	774.76	753.21	554.96	552.01	715.63	707.51	689.42	640.14	666.36	623.81	623.1	726.74	672.14	631.37	646.94	647.85	691.55	638.28	661.06	608.16	649.69	723.62
Man2b1		NM_010764.2	NM_010764.2:1658	Endogenous	mRNA	100	183.65	95.32	102.79	161.83	130.94	152.44	119.78	179.06	143.51	197.54	177.37	201.77	88.05	144.45	113.13	121.21	121.36	106.69	148.28	109	105.67	137.46	165.69	112.26
Map1lc3a		NM_025735.1	NM_025735.1:685	Endogenous	mRNA	100	717.89	637.42	677.68	677.29	841.79	870.74	807.77	563.39	607.81	641.62	607.24	631.21	932.12	701.54	705.26	857.95	659.08	822.02	510.03	562.82	632.71	562.34	607.54	578.41
Map2k1		NM_008927.3	NM_008927.3:1695	Endogenous	mRNA	100	1435.78	1223.22	1402.95	1306.63	1573.41	1593.66	1317.62	1246.87	1263.47	1287.7	1489.16	1236.51	1592.8	1584.43	1678.06	1674.29	1552.47	1830.43	1438.06	1368.78	1322.12	1394.04	1238.34	1370.36
Map2k4		NM_009157.4	NM_009157.4:1335	Endogenous	mRNA	100	595.46	597.71	502.55	613.36	500.91	473.48	574.35	537.18	568.42	585.18	682.38	503.49	666.84	700.64	758.26	681.11	665.14	737.18	567.55	533.47	539.93	605.38	508.71	652.84
Map3k1		NM_011945.2	NM_011945.2:1640	Endogenous	mRNA	100	30.61	55.6	38.07	39.96	39.49	34.64	55.28	48.04	47.84	69.81	41.88	35.17	38.7	43.2	41.79	35.73	33.61	46.92	29.4	29.35	38.66	43.04	43.6	46.37
Map3k14		NM_016896.3	NM_016896.3:3930	Endogenous	mRNA	100	8.35	5.96	13.33	15.98	10.39	9.24	15.36	15.29	19.7	10.4	9.85	9.26	12.9	14.4	12.23	6.33	14	10.93	8.95	13.62	9.02	16.66	4.36	13.42
Mapk10		NM_001081567.1	NM_001081567.1:1496	Endogenous	mRNA	100	1769.69	1513.14	1640.9	1466.46	1186.81	1228.73	1498.84	1561.32	1471.7	1522.37	1616.03	1566	1570.93	1655.53	1710.17	1752.54	1727.97	1797.65	1533.93	1486.17	1457.43	1635.63	1510.14	1669.33
Mapk12		NM_013871.3	NM_013871.3:1586	Endogenous	mRNA	100	19.48	15.89	7.61	13.99	10.39	16.17	12.29	24.02	8.44	10.4	12.32	7.4	6.17	13.05	8.66	6.78	8.4	16.07	2.56	8.38	14.17	9.72	4.36	13.42
Mapk14		NM_011951.2	NM_011951.2:1420	Endogenous	mRNA	100	189.21	182.69	211.3	231.76	180.83	187.08	199.64	220.55	233.56	221.3	206.93	192.51	247.33	252.9	264.47	288.09	253.92	271.86	226.25	203.33	240.97	242.98	226.74	220.87
Mapt		NM_001038609.2	NM_001038609.2:1202	Endogenous	mRNA	100	884.84	621.54	721.46	831.13	627.7	496.57	734.06	814.51	779.47	867.38	693.46	757.08	482.33	660.59	684.88	625.94	632.47	665.84	623.8	574.34	729.36	816.43	693.3	689.45
Marco		NM_010766.2	NM_010766.2:350	Endogenous	mRNA	100	8.35	5.96	7.61	13.99	16.63	13.86	9.21	6.55	11.26	10.4	2.46	11.11	7.85	10.35	9.17	9.05	7.94	14.14	10.23	7.34	9.02	12.5	1.45	17.08
Mavs		NM_144888.2	NM_144888.2:1162	Endogenous	mRNA	100	50.09	37.73	55.2	35.96	43.65	62.36	52.21	43.67	36.58	59.41	39.42	38.87	28.6	47.25	40.26	46.58	46.68	40.49	46.02	35.63	39.95	31.94	40.7	37.83
Mb21d1		NM_173386.4	NM_173386.4:1068	Endogenous	mRNA	100	5.57	5.96	13.33	2	14.55	9.24	12.29	13.1	14.07	10.4	2.46	9.26	6.17	9	8.15	6.33	7.47	10.93	7.67	7.34	3.87	11.11	14.53	13.42
Mbd2		NM_010773.2	NM_010773.2:655	Endogenous	mRNA	100	495.29	468.64	493.03	469.51	405.3	374.16	503.71	528.45	469.93	539.14	458.2	486.83	499.15	488.69	488.18	452.27	492.91	511.59	421.83	415.04	461.33	448.48	402.61	516.17
Mbd3		NM_013595.2	NM_013595.2:420	Endogenous	mRNA	100	473.03	389.21	462.57	395.58	394.91	436.52	469.92	449.84	495.26	481.22	389.23	366.51	567.01	445.95	477.99	521.92	425.22	491.67	411.6	379.4	417.51	429.04	367.72	386.83
Mcm2		NM_008564.2	NM_008564.2:2585	Endogenous	mRNA	100	22.26	15.89	22.84	7.99	10.39	27.72	6.14	21.84	19.7	20.79	11.09	12.96	12.9	12.15	13.76	15.38	17.27	17.35	11.5	19.91	21.91	18.05	20.35	20.74
Mcm5		NM_008566.2	NM_008566.2:2244	Endogenous	mRNA	100	41.74	29.79	34.26	27.97	37.41	43.88	61.43	50.22	42.21	32.68	39.42	31.47	29.16	39.15	25.99	34.37	34.07	37.92	20.45	29.35	38.66	31.94	23.26	30.51
Mcm6		NM_008567.1	NM_008567.1:1118	Endogenous	mRNA	100	36.17	29.79	34.26	43.95	24.94	23.1	15.36	34.94	33.77	29.7	36.95	33.32	25.8	27.45	34.14	23.07	35.47	33.42	33.24	32.49	16.75	43.04	27.62	28.07
Mdc1		NM_001010833.2	NM_001010833.2:5900	Endogenous	mRNA	100	33.39	63.54	49.49	31.97	47.81	57.74	43	54.59	50.65	44.56	50.5	49.98	29.72	43.2	35.16	40.7	45.74	45.63	39.63	36.68	45.1	68.04	47.96	26.85
Mdm2		NM_010786.4	NM_010786.4:1664	Endogenous	mRNA	100	217.04	204.53	247.47	223.76	212.01	187.08	178.14	179.06	225.12	197.54	185.99	183.25	213.68	232.2	259.38	247.84	217.51	241.01	182.79	205.42	194.58	202.72	210.75	209.89
Mef2c		NM_001170537.1	NM_001170537.1:4341	Endogenous	mRNA	100	1814.21	1578.67	1600.93	1572.35	1095.36	1258.76	1695.4	1524.2	1308.49	1555.05	1641.89	1747.4	1319.67	1670.83	1895.14	1580.22	2031.84	2110.01	1532.65	1440.05	1400.73	1785.59	1453.45	1520.46
Mertk		NM_008587.1	NM_008587.1:1320	Endogenous	mRNA	100	108.52	89.36	110.41	115.88	93.53	73.91	107.5	133.2	87.23	164.86	105.93	131.43	75.15	89.1	98.86	86.38	104.56	104.12	103.54	107.95	127.57	108.3	90.11	124.47
Mfge8		NM_008594.2	NM_008594.2:1357	Endogenous	mRNA	100	97.39	59.57	39.98	79.92	62.35	69.29	92.14	69.88	53.47	105.45	64.05	70.34	83.01	94.95	83.57	83.22	101.76	95.12	61.36	75.46	103.09	86.09	91.57	91.52
Mgmt		NM_008598.2	NM_008598.2:350	Endogenous	mRNA	100	13.91	13.9	15.23	9.99	12.47	18.48	9.21	17.47	11.26	10.4	17.24	14.81	21.87	18.45	13.76	13.12	10.74	15.42	12.78	13.62	18.04	12.5	5.81	12.2
Mmp12		NM_008605.3	NM_008605.3:592	Endogenous	mRNA	100	2.78	1.99	7.61	9.99	6.24	6.93	21.5	32.76	5.63	20.79	4.93	7.4	6.73	6.75	4.59	2.71	3.27	5.78	6.39	1.05	7.73	4.17	4.36	4.88
Mmp14		NM_008608.3	NM_008608.3:554	Endogenous	mRNA	100	22.26	35.74	15.23	31.97	33.26	32.34	24.57	39.31	30.95	40.1	20.94	25.91	15.7	33.75	31.08	20.35	29.41	21.21	15.34	17.82	25.77	26.38	34.88	29.29
Mobp		NM_001039364.2	NM_001039364.2:152	Endogenous	mRNA	100	770.76	1272.86	2151.07	1414.51	1708.51	1699.9	1268.48	1524.2	1193.12	1283.25	904.09	997.72	1489.04	1550.68	1380.46	1465.8	1456.78	1464.73	1053.3	976.8	1315.68	1231.58	1162.76	1190.98
Mog		NM_010814.2	NM_010814.2:750	Endogenous	mRNA	100	292.17	274.03	251.27	349.63	345.03	341.83	254.92	327.55	301.09	384.68	328.87	286.91	295	346.5	275.18	271.81	324.87	307.21	260.77	242.11	346.64	309.63	370.63	327.03
Mpeg1		NM_010821.1	NM_010821.1:4135	Endogenous	mRNA	100	41.74	55.6	47.59	57.94	51.96	73.91	61.43	58.96	53.47	89.11	96.07	92.55	46.55	66.6	72.36	53.82	71.88	84.19	62.64	91.18	70.87	87.47	81.39	90.3
Mpg		NM_010822.3	NM_010822.3:276	Endogenous	mRNA	100	30.61	13.9	26.65	11.99	22.86	16.17	9.21	24.02	33.77	28.22	18.48	16.66	18.51	16.65	14.78	18.54	19.14	22.49	16.62	18.87	16.75	19.44	17.44	18.3
Mr1		NM_008209.4	NM_008209.4:1360	Endogenous	mRNA	100	33.39	27.8	32.36	21.98	24.94	27.72	36.86	26.2	25.33	35.65	40.65	37.02	33.09	32.4	29.56	23.97	29.87	30.21	26.84	28.3	33.5	24.99	27.62	36.61
Mre11a		NM_018736.2	NM_018736.2:2376	Endogenous	mRNA	100	55.65	89.36	72.34	83.91	62.35	53.12	95.21	72.06	64.72	86.14	73.9	64.79	42.06	52.65	72.87	58.34	70.48	60.41	43.46	66.03	72.16	62.48	72.67	75.66
Ms4a1		NM_007641.5	NM_007641.5:166	Endogenous	mRNA	100	5.57	1.99	1.9	2	2.08	4.62	9.21	2.18	8.44	5.94	2.46	1.85	2.8	2.7	3.06	2.26	2.8	8.36	5.11	2.1	2.58	1.39	5.81	7.32
Ms4a2		NM_001276330.1	NM_001276330.1:104	Endogenous	mRNA	100	2.78	1.99	1.9	2	10.39	2.31	3.07	2.18	5.63	1.49	2.46	1.85	3.37	2.7	2.04	3.17	2.8	1.93	1.28	4.19	1.29	1.39	2.91	1.22
Ms4a4a		XM_003086124.1	XM_003086124.1:252	Endogenous	mRNA	100	5.57	9.93	13.33	5.99	4.16	6.93	12.29	4.37	11.26	11.88	3.7	5.55	7.85	12.6	10.7	9.95	11.67	11.57	8.95	5.24	7.73	8.33	10.17	4.88
Msh2		NM_008628.2	NM_008628.2:1870	Endogenous	mRNA	100	178.08	180.7	178.94	183.81	172.51	117.79	159.71	172.51	168.84	176.74	206.93	164.74	168.81	182.25	175.81	180	163.84	193.45	173.85	175.03	167.52	219.38	174.41	187.92
Msn		NM_010833.2	NM_010833.2:515	Endogenous	mRNA	100	27.83	25.81	20.94	33.96	27.02	30.03	39.93	21.84	8.44	47.53	19.71	33.32	22.43	31.95	20.38	22.16	28.47	25.07	23.01	14.67	33.5	34.71	29.07	24.41
Msr1		NM_001113326.1	NM_001113326.1:555	Endogenous	mRNA	100	11.13	11.91	5.71	7.99	12.47	2.31	6.14	15.29	16.88	7.43	3.7	3.7	6.73	4.95	3.57	5.88	7.94	8.36	8.95	8.38	7.73	5.55	5.81	2.44
Mvp		NM_080638.2	NM_080638.2:1845	Endogenous	mRNA	100	19.48	39.71	38.07	21.98	20.78	43.88	21.5	30.57	42.21	29.7	29.56	37.02	33.65	27	23.95	28.04	31.27	35.35	26.84	24.11	21.91	31.94	15.99	40.27
Myc		NM_010849.4	NM_010849.4:630	Endogenous	mRNA	100	11.13	19.86	28.55	27.97	22.86	11.55	33.79	28.39	25.33	28.22	39.42	27.77	30.29	30.15	34.14	28.04	24.27	30.21	30.68	29.35	19.33	29.16	23.26	23.19
Myct1		NM_026793.2	NM_026793.2:180	Endogenous	mRNA	100	16.7	11.91	3.81	13.99	6.24	11.55	12.29	13.1	28.14	10.4	4.93	1.85	12.34	11.7	12.74	11.31	10.27	15.42	7.67	7.34	20.62	2.78	5.81	13.42
Myd88		NM_010851.2	NM_010851.2:1595	Endogenous	mRNA	100	11.13	31.77	15.23	11.99	16.63	6.93	9.21	21.84	16.88	13.37	14.78	18.51	20.75	27.9	22.42	24.87	26.61	31.49	16.62	24.11	18.04	15.27	21.8	10.98
Myrf		NM_001033481.1	NM_001033481.1:4465	Endogenous	mRNA	100	230.95	293.89	220.82	259.73	209.93	145.51	270.28	299.16	233.56	307.44	240.19	272.11	136.29	243.45	239	177.29	247.39	231.37	250.54	215.9	283.5	263.81	276.16	252.6
Nbn		NM_013752.3	NM_013752.3:1000	Endogenous	mRNA	100	61.22	83.4	49.49	59.94	78.98	66.98	101.36	50.22	64.72	46.04	62.82	46.28	64.5	56.7	51.98	59.7	55.55	82.27	81.81	69.17	55.41	65.26	65.41	61.01
Ncaph		NM_144818.3	NM_144818.3:1540	Endogenous	mRNA	100	8.35	13.9	3.81	5.99	10.39	13.86	9.21	13.1	5.63	11.88	9.85	14.81	5.05	7.2	8.66	6.33	8.87	11.57	6.39	5.24	10.31	12.5	17.44	17.08
Ncf1		NM_001286037.1	NM_001286037.1:970	Endogenous	mRNA	100	13.91	31.77	28.55	15.98	8.31	20.79	9.21	17.47	14.07	34.16	11.09	12.96	18.51	13.05	21.91	18.09	18.2	16.07	11.5	10.48	24.48	18.05	20.35	19.52
Ncor1		NM_011308.2	NM_011308.2:211	Endogenous	mRNA	100	392.34	325.66	325.52	381.6	376.21	408.81	353.21	347.2	334.86	403.99	346.12	405.38	239.48	301.95	319	323.37	294.06	318.14	299.12	266.21	333.75	370.73	405.51	347.78
Ncor2		NM_011424.2	NM_011424.2:1156	Endogenous	mRNA	100	353.38	339.56	196.07	309.67	234.87	226.35	374.71	371.22	368.63	378.74	341.19	397.98	150.87	257.85	278.23	218.9	254.39	239.09	281.22	245.25	274.48	331.85	345.92	262.36
Ncr1		NM_010746.3	NM_010746.3:995	Endogenous	mRNA	100	5.57	1.99	3.81	2	2.08	2.31	3.07	2.18	2.81	1.49	1.23	1.85	1.68	2.7	1.53	2.71	1.87	2.57	1.28	1.05	2.58	1.39	2.91	1.22
Nefl		NM_010910.1	NM_010910.1:1303	Endogenous	mRNA	100	447.99	426.94	458.77	467.51	507.15	441.14	423.85	397.43	455.86	533.2	484.07	446.1	365.11	461.69	452.51	511.51	381.35	450.54	388.6	421.33	430.4	454.03	427.32	467.36
Nfe2l2		NR_132727.1	NR_132727.1:144	Endogenous	mRNA	100	19.48	21.84	19.04	25.97	22.86	16.17	33.79	19.65	25.33	26.73	14.78	18.51	29.72	22.5	20.89	24.42	18.2	24.42	21.73	29.35	25.77	15.27	21.8	24.41
Nfkb1		NM_008689.2	NM_008689.2:2125	Endogenous	mRNA	100	91.82	85.39	85.66	83.91	58.2	78.53	86	82.98	64.72	84.66	61.59	59.23	77.4	82.35	86.63	72.82	80.75	79.05	63.91	70.22	94.07	76.37	94.47	59.79
Nfkb2		NM_019408.2	NM_019408.2:1150	Endogenous	mRNA	100	8.35	15.89	19.04	7.99	8.31	9.24	12.29	10.92	8.44	11.88	12.32	5.55	6.17	9.45	12.23	7.69	10.27	7.71	14.06	7.34	9.02	6.94	13.08	9.76
Nfkbia		NM_010907.2	NM_010907.2:646	Endogenous	mRNA	100	19.48	25.81	43.78	25.97	43.65	27.72	18.43	17.47	16.88	31.19	9.85	29.62	30.29	31.05	37.2	31.66	24.27	32.14	28.12	26.2	21.91	18.05	18.89	25.63
Nfkbie		NM_008690.3	NM_008690.3:630	Endogenous	mRNA	100	13.91	19.86	15.23	11.99	16.63	13.86	9.21	10.92	16.88	11.88	17.24	11.11	17.39	13.5	12.23	14.02	12.14	9.64	10.23	15.72	7.73	13.88	4.36	7.32
Ngf		NM_001112698.1	NM_001112698.1:630	Endogenous	mRNA	100	38.96	25.81	30.46	5.99	22.86	30.03	33.79	19.65	16.88	23.76	20.94	20.36	30.85	24.3	25.99	29.4	21.47	34.06	20.45	18.87	29.64	23.6	24.71	25.63
Ngfr		NM_033217.3	NM_033217.3:1995	Endogenous	mRNA	100	22.26	5.96	5.71	5.99	8.31	6.93	9.21	13.1	8.44	11.88	16.01	11.11	10.66	12.15	11.21	7.69	14.94	5.14	1.28	14.67	15.46	12.5	15.99	14.64
Ninj2		NM_016718.2	NM_016718.2:244	Endogenous	mRNA	100	8.35	17.87	11.42	7.99	12.47	30.03	9.21	15.29	8.44	17.82	14.78	14.81	16.26	13.05	9.68	14.92	11.67	19.28	7.67	7.34	15.46	18.05	17.44	15.86
Nkg7		NM_024253.4	NM_024253.4:530	Endogenous	mRNA	100	16.7	9.93	5.71	7.99	10.39	4.62	9.21	8.73	11.26	4.46	2.46	5.55	3.37	8.1	7.64	8.14	5.13	7.07	2.56	5.24	6.44	4.17	5.81	3.66
Nlgn1		NM_138666.3	NM_138666.3:1028	Endogenous	mRNA	100	375.64	391.19	312.19	451.53	432.32	480.41	325.57	351.57	326.42	510.92	498.85	425.74	379.13	328.95	327.15	434.63	380.88	388.84	402.66	364.73	389.16	502.63	446.21	456.38
Nlgn2		NM_198862.2	NM_198862.2:1204	Endogenous	mRNA	100	801.37	637.42	489.22	709.25	521.7	563.55	687.99	759.92	695.05	950.55	698.39	855.19	473.91	727.19	731.25	630.46	791.17	622.14	626.36	547.09	729.36	778.94	781.96	640.64
Nlrp3		NM_145827.3	NM_145827.3:508	Endogenous	mRNA	100	2.78	7.94	7.61	7.99	8.31	2.31	15.36	13.1	8.44	5.94	12.32	3.7	3.93	8.55	11.72	10.85	6.07	9	3.83	5.24	5.15	8.33	10.17	9.76
Nod1		NM_172729.2	NM_172729.2:1446	Endogenous	mRNA	100	13.91	25.81	22.84	25.97	27.02	13.86	9.21	21.84	14.07	32.68	18.48	22.21	17.95	20.25	15.8	15.83	21	18	11.5	14.67	20.62	22.22	26.16	23.19
Nostrin		NM_181547.3	NM_181547.3:1452	Endogenous	mRNA	100	16.7	9.93	19.04	21.98	16.63	11.55	21.5	17.47	25.33	11.88	19.71	18.51	12.9	13.05	14.27	11.31	14.94	23.14	11.5	7.34	10.31	12.5	10.17	20.74
Npl		NM_028749.1	NM_028749.1:600	Endogenous	mRNA	100	50.09	35.74	30.46	31.97	29.1	18.48	39.93	34.94	33.77	26.73	30.79	44.43	40.94	29.25	28.54	39.35	35.94	41.78	33.24	28.3	34.79	29.16	30.52	45.15
Npnt		NM_001029836.1	NM_001029836.1:2650	Endogenous	mRNA	100	94.61	65.53	64.72	101.89	68.59	76.22	61.43	78.61	95.67	102.48	118.25	96.26	60.01	83.7	61.15	57.89	87.29	85.48	65.19	84.89	64.43	73.59	62.5	89.08
Nptx1		NM_008730.2	NM_008730.2:4748	Endogenous	mRNA	100	1243.79	1056.42	850.91	1160.78	725.39	789.9	899.92	919.32	838.56	1247.6	1203.4	1256.87	636	958.49	1012.54	817.25	1062.36	802.74	994.5	912.87	988.37	1167.71	911.31	1111.67
Nqo1		NM_008706.5	NM_008706.5:430	Endogenous	mRNA	100	36.17	41.7	34.26	43.95	35.33	41.57	39.93	58.96	47.84	49.01	38.18	35.17	41.5	42.75	37.71	46.58	42.94	43.7	33.24	41.92	38.66	37.49	39.24	37.83
Nrgn		NM_022029.2	NM_022029.2:192	Endogenous	mRNA	100	3119.21	2039.36	2373.79	2369.51	1802.05	2217.26	2202.18	1995.87	1997.91	2363.02	2342.74	2356.4	3723.45	3031.17	3293.44	3554.37	3114.74	3658.29	2143.67	2248.12	2247.35	2511.77	2351.69	2317.29
Nrm		NM_134122.2	NM_134122.2:466	Endogenous	mRNA	100	19.48	19.86	15.23	13.99	10.39	6.93	21.5	17.47	16.88	13.37	18.48	16.66	11.78	10.35	7.64	12.21	12.6	10.93	8.95	8.38	9.02	13.88	17.44	13.42
Nrp2		NM_001077403.1	NM_001077403.1:610	Endogenous	mRNA	100	52.87	43.69	57.11	57.94	47.81	36.95	24.57	56.78	53.47	69.81	83.76	59.23	39.26	48.6	61.15	49.75	51.81	43.06	49.85	56.6	76.03	73.59	58.14	74.44
Nthl1		NM_008743.2	NM_008743.2:34	Endogenous	mRNA	100	41.74	29.79	26.65	23.97	22.86	27.72	43	19.65	25.33	22.28	27.1	7.4	24.68	20.7	30.07	23.07	27.07	23.78	17.9	19.91	23.2	16.66	17.44	32.95
Nwd1		NM_176940.5	NM_176940.5:3564	Endogenous	mRNA	100	150.26	186.66	119.93	195.79	101.85	108.55	221.14	207.45	151.95	206.45	126.87	174	91.42	133.65	124.85	107.19	119.03	125.97	122.71	107.95	134.02	158.29	155.52	133.01
Oas1g		NM_011852.2	NM_011852.2:457	Endogenous	mRNA	100	2.78	9.93	5.71	25.97	22.86	11.55	15.36	6.55	30.95	11.88	13.55	9.26	10.66	11.25	10.7	6.78	11.2	10.93	8.95	12.58	9.02	12.5	11.63	14.64
Ogg1		NM_010957.4	NM_010957.4:168	Endogenous	mRNA	100	22.26	21.84	19.04	29.97	16.63	32.34	36.86	30.57	28.14	19.31	28.33	27.77	24.12	19.8	22.42	23.07	27.54	21.85	20.45	27.25	20.62	16.66	34.88	23.19
Olfml3		NM_133859.2	NM_133859.2:1035	Endogenous	mRNA	100	52.87	51.63	49.49	43.95	68.59	50.81	61.43	56.78	61.91	63.87	65.28	81.45	62.25	73.35	65.23	63.77	77.02	75.84	58.8	66.03	56.7	47.21	50.87	61.01
Opalin		NM_153520.1	NM_153520.1:201	Endogenous	mRNA	100	239.3	202.55	197.97	233.75	253.58	235.58	218.07	268.59	188.53	314.87	257.43	233.23	242.85	233.55	240.52	198.55	257.66	278.93	186.63	167.69	219.07	279.09	340.11	219.65
Optn		NM_181848.4	NM_181848.4:1018	Endogenous	mRNA	100	89.04	83.4	85.66	111.88	99.77	71.6	82.93	109.18	92.86	103.97	96.07	79.6	77.96	73.35	89.69	90.45	87.29	105.4	88.2	78.61	104.38	88.86	69.77	97.62
Osgin1		NM_027950.1	NM_027950.1:1046	Endogenous	mRNA	100	13.91	11.91	9.52	9.99	12.47	2.31	12.29	6.55	11.26	8.91	4.93	7.4	8.41	9.9	11.21	6.33	7.47	12.85	7.67	5.24	3.87	4.17	4.36	8.54
Osmr		NM_011019.3	NM_011019.3:395	Endogenous	mRNA	100	2.78	19.86	7.61	7.99	12.47	16.17	21.5	21.84	16.88	19.31	7.39	18.51	13.46	13.95	12.23	16.73	15.4	16.71	7.67	13.62	15.46	12.5	18.89	7.32
P2rx7		NM_001038839.2	NM_001038839.2:378	Endogenous	mRNA	100	50.09	71.49	47.59	67.93	58.2	34.64	67.57	80.8	75.98	38.62	43.11	49.98	42.62	63.45	54.02	43.87	62.08	52.06	53.69	45.07	59.28	62.48	74.13	63.45
P2ry12		NM_027571.3	NM_027571.3:439	Endogenous	mRNA	100	141.91	115.17	95.18	133.86	120.55	108.55	113.64	109.18	95.67	121.79	126.87	148.08	100.39	106.65	100.39	108.09	129.29	142.04	116.32	101.66	130.15	147.18	109.01	108.6
Pacsin1		NM_011861.3	NM_011861.3:2936	Endogenous	mRNA	100	1369	1117.97	1075.53	1328.6	673.43	660.56	1151.77	1198.83	1145.28	1307.01	1092.54	1245.76	873.8	1175.39	1160.83	1010.82	1154.32	1120.88	1062.25	1012.44	1105.64	1214.92	1123.52	1183.66
Padi2		NM_008812.2	NM_008812.2:1016	Endogenous	mRNA	100	105.74	107.23	39.98	99.9	76.9	69.29	86	96.08	78.79	101	110.86	94.4	77.4	91.35	95.29	90	95.69	87.41	72.86	67.08	90.2	86.09	103.2	96.4
Pak1		NM_011035.2	NM_011035.2:1615	Endogenous	mRNA	100	2885.48	2370.98	2427.09	2689.17	2259.31	2069.45	2647.53	2572.36	2445.33	2520.45	2589.09	2299.01	2807.59	2662.62	2706.4	2890.89	2621.83	2947.45	2431.28	2541.58	2506.37	2608.96	2520.29	2529.62
Parp1		NM_007415.2	NM_007415.2:3020	Endogenous	mRNA	100	236.51	206.52	192.26	231.76	228.63	235.58	202.71	203.08	168.84	207.93	198.31	220.28	197.98	199.35	224.73	223.87	223.58	242.3	196.85	199.13	208.76	174.95	196.22	212.33
Parp2		NM_009632.2	NM_009632.2:1325	Endogenous	mRNA	100	116.87	115.17	93.28	99.9	97.69	113.17	92.14	124.47	84.42	95.06	120.71	79.6	102.07	105.3	95.8	89.55	101.29	106.05	98.43	95.37	104.38	108.3	87.21	114.71
Pcna		NM_011045.2	NM_011045.2:590	Endogenous	mRNA	100	278.25	248.22	285.54	259.73	301.38	307.18	267.21	272.96	287.02	255.46	290.69	236.94	348.85	288.9	329.7	320.66	281.46	349.63	295.28	293.46	275.76	312.41	255.81	306.29
Pdpn		NM_010329.2	NM_010329.2:1625	Endogenous	mRNA	100	55.65	71.49	74.24	91.9	72.75	78.53	52.21	80.8	70.35	83.17	70.21	64.79	102.07	84.15	87.14	70.1	85.89	82.27	81.81	57.64	92.78	59.7	78.49	96.4
Pecam1		NM_008816.2	NM_008816.2:1100	Endogenous	mRNA	100	36.17	35.74	24.75	61.93	18.71	46.19	43	39.31	39.4	108.42	39.42	51.83	48.23	40.05	40.77	25.78	28.94	44.35	25.57	34.59	32.22	40.27	34.88	39.05
Pex14		NM_019781.2	NM_019781.2:597	Endogenous	mRNA	100	244.86	188.65	152.29	193.8	197.46	205.56	202.71	174.69	196.98	225.76	211.86	212.87	193.49	183.15	171.22	174.12	205.38	192.81	167.45	175.03	211.33	212.44	229.65	195.24
Pik3ca		NM_008839.1	NM_008839.1:1255	Endogenous	mRNA	100	294.95	266.09	241.76	317.67	274.36	260.99	301	242.39	242	317.84	339.96	225.83	216.49	249.75	272.63	252.37	243.65	249.37	247.99	257.83	268.03	266.59	260.17	292.86
Pik3cb		NM_029094.3	NM_029094.3:1970	Endogenous	mRNA	100	236.51	256.16	228.43	217.77	189.14	203.25	264.14	272.96	205.42	249.52	256.2	203.62	185.08	229.05	215.55	224.32	210.98	231.37	218.59	220.1	256.44	244.37	225.29	250.16
Pik3cd		XM_003945690.1	XM_003945690.1:4648	Endogenous	mRNA	100	38.96	39.71	47.59	27.97	39.49	39.26	46.07	56.78	56.28	51.98	41.88	44.43	38.14	41.4	51.98	52.92	38.74	49.49	48.57	34.59	65.72	54.15	42.15	45.15
Pik3cg		NM_020272.2	NM_020272.2:2890	Endogenous	mRNA	100	11.13	15.89	17.13	13.99	4.16	6.93	9.21	4.37	11.26	11.88	14.78	14.81	12.34	7.65	11.21	9.05	14.47	16.07	10.23	6.29	16.75	13.88	13.08	7.32
Pik3r1		NM_001024955.1	NM_001024955.1:5664	Endogenous	mRNA	100	272.69	279.99	327.42	281.7	201.61	258.68	304.07	292.61	298.28	313.39	278.37	283.21	195.17	292.05	299.13	255.08	252.52	297.57	242.87	246.3	265.46	283.25	229.65	256.26
Pik3r2		NM_008841.2	NM_008841.2:230	Endogenous	mRNA	100	473.03	347.51	363.59	335.65	313.85	307.18	353.21	441.1	374.26	417.35	415.09	460.91	390.91	394.65	446.91	423.32	413.56	420.33	356.64	363.68	350.5	422.1	354.64	346.56
Pik3r5		NM_177320.2	NM_177320.2:3342	Endogenous	mRNA	100	8.35	17.87	3.81	11.99	8.31	2.31	3.07	8.73	19.7	5.94	4.93	5.55	4.49	7.65	7.13	7.69	8.87	10.93	6.39	5.24	9.02	6.94	7.27	6.1
Pilra		NM_153510.3	NM_153510.3:1050	Endogenous	mRNA	100	5.57	7.94	5.71	5.99	4.16	13.86	3.07	8.73	8.44	1.49	1.23	3.7	2.8	6.75	5.61	2.71	2.8	1.93	11.5	2.1	6.44	6.94	1.45	1.22
Pilrb1		NM_133209.2	NM_133209.2:704	Endogenous	mRNA	100	2.78	5.96	5.71	2	4.16	4.62	6.14	2.18	16.88	2.97	1.23	3.7	2.8	5.85	3.06	2.71	3.27	6.43	2.56	5.24	5.15	5.55	1.45	1.22
Pink1		NM_026880.2	NM_026880.2:688	Endogenous	mRNA	100	1702.91	1256.98	1340.13	1440.49	1598.35	1639.85	1483.48	1375.71	1463.26	1580.3	1308.09	1458.63	1578.78	1562.38	1522.13	1704.6	1425.51	1562.42	1312.79	1212.62	1396.86	1391.26	1385.14	1433.82
Pla2g4a		NM_008869.2	NM_008869.2:1525	Endogenous	mRNA	100	8.35	23.83	11.42	23.97	12.47	16.17	21.5	15.29	5.63	19.31	14.78	16.66	16.83	15.75	16.31	15.38	14.94	21.21	14.06	10.48	11.6	19.44	17.44	15.86
Pla2g5		NM_001122954.1	NM_001122954.1:1540	Endogenous	mRNA	100	13.91	13.9	22.84	27.97	20.78	6.93	12.29	21.84	33.77	13.37	12.32	7.4	22.43	12.6	16.31	16.28	19.6	20.57	29.4	28.3	19.33	15.27	21.8	17.08
Plcg2		NM_172285.1	NM_172285.1:978	Endogenous	mRNA	100	30.61	27.8	30.46	27.97	24.94	23.1	24.57	26.2	45.02	29.7	20.94	31.47	25.8	24.75	23.95	19	40.61	34.71	29.4	24.11	32.22	22.22	39.24	17.08
Pld1		NM_001164056.1	NM_001164056.1:520	Endogenous	mRNA	100	11.13	35.74	24.75	31.97	37.41	27.72	33.79	24.02	36.58	26.73	25.87	29.62	23.56	25.65	30.07	20.35	33.14	21.85	33.24	23.06	39.95	31.94	21.8	39.05
Pld2		NM_008876.2	NM_008876.2:1134	Endogenous	mRNA	100	19.48	25.81	30.46	33.96	27.02	25.41	30.71	32.76	16.88	38.62	17.24	29.62	16.26	27.45	27.01	20.8	19.6	22.49	17.9	20.96	27.06	19.44	21.8	13.42
Plekhb1		NM_001163184.1	NM_001163184.1:1616	Endogenous	mRNA	100	857.02	1207.33	1454.35	1274.66	1974.56	1953.96	1379.05	1565.69	1404.16	1446.62	1273.61	1277.23	2178.32	1962.88	1831.96	1982.29	1770.91	1766.16	1257.82	1276.55	1564.38	1385.71	1337.18	1454.56
Plekhm1		NM_183034.1	NM_183034.1:3060	Endogenous	mRNA	100	72.35	41.7	34.26	59.94	66.51	27.72	55.28	43.67	56.28	71.29	60.35	48.13	62.81	67.5	62.17	53.82	60.21	66.84	56.24	59.74	86.34	69.42	62.5	56.13
Pllp		NM_026385.3	NM_026385.3:345	Endogenous	mRNA	100	86.26	61.56	45.69	49.95	60.28	87.77	61.43	69.88	53.47	90.6	66.51	59.23	54.4	55.8	58.09	64.67	61.15	69.41	42.18	45.07	52.83	72.2	85.75	52.47
Plp1		NM_011123.2	NM_011123.2:795	Endogenous	mRNA	100	3870.49	4491.75	3285.61	4593.17	4032.26	4097.32	3753.23	4413.19	3942.35	5713.72	5314.9	4544.35	3009.49	4602.1	4148.02	3545.32	4580.85	4434.67	3875.73	3847.48	4733.1	4618.1	4761.51	4805.42
Plxdc2		NM_026162.5	NM_026162.5:1580	Endogenous	mRNA	100	264.34	287.93	163.71	235.75	234.87	212.49	218.07	318.82	258.88	344.58	332.57	288.77	117.22	214.2	209.44	175.93	212.38	192.81	224.98	203.33	313.13	329.07	286.33	279.44
Plxnb3		NM_019587.2	NM_019587.2:2862	Endogenous	mRNA	100	55.65	83.4	30.46	77.92	27.02	46.19	64.5	93.9	56.28	105.45	70.21	55.53	29.72	63	59.11	37.54	54.15	52.7	52.41	38.78	63.14	61.09	71.22	61.01
Pmp22		NM_008885.2	NM_008885.2:395	Endogenous	mRNA	100	52.87	83.4	34.26	81.91	78.98	83.15	79.86	65.51	87.23	95.06	78.83	62.94	61.69	61.2	64.72	59.25	63.48	64.91	54.97	48.21	45.1	87.47	90.11	68.34
Pms2		NM_008886.2	NM_008886.2:265	Endogenous	mRNA	100	100.17	125.1	114.22	125.87	106	108.55	101.36	104.82	123.81	138.13	123.17	125.87	104.32	90.45	110.58	112.61	108.76	104.76	94.59	109	139.17	148.57	148.25	131.79
Pnoc		NM_001205075.1	NM_001205075.1:332	Endogenous	mRNA	100	16.7	15.89	26.65	15.98	16.63	20.79	15.36	13.1	42.21	20.79	22.17	14.81	15.7	20.25	17.33	13.12	19.6	21.85	21.73	16.77	24.48	12.5	11.63	19.52
Pole		NM_011132.2	NM_011132.2:823	Endogenous	mRNA	100	8.35	9.93	7.61	5.99	10.39	13.86	15.36	8.73	2.81	8.91	2.46	5.55	5.61	9.9	6.62	6.78	9.34	9	6.39	7.34	12.89	8.33	17.44	6.1
Ppfia4		NM_001144855.1	NM_001144855.1:454	Endogenous	mRNA	100	86.26	73.47	85.66	101.89	45.73	64.67	76.78	122.29	104.12	120.3	88.68	83.3	66.74	81.9	68.79	80.05	83.55	74.55	58.8	67.08	115.98	90.25	85.75	78.1
Ppp3ca		NM_008913.4	NM_008913.4:1675	Endogenous	mRNA	100	4969.59	4185.95	4224.08	4423.35	3936.65	4048.81	3974.37	4037.6	3593.42	3811.13	4578.33	3940.9	3518.74	4467.1	4862.45	4283.88	4489.83	5091.52	3992.06	3759.44	3842.66	4511.18	3786.24	4040.32
Ppp3cb		NM_008914.2	NM_008914.2:2950	Endogenous	mRNA	100	1010.06	1006.77	1136.45	1058.89	1153.56	1376.55	1078.06	989.2	922.98	975.8	1163.98	1042.15	1190.67	1222.19	1405.94	1342.78	1259.8	1374.11	1103.15	1031.3	1005.12	1163.55	979.63	1133.63
Ppp3r1		NM_024459.2	NM_024459.2:1390	Endogenous	mRNA	100	1446.91	1328.46	1442.93	1404.52	1176.42	1392.72	1455.84	1174.81	1148.09	1272.85	1458.36	1338.32	1790.22	1793.68	1937.44	1984.1	1724.24	2068.23	1362.64	1278.65	1204.86	1367.66	1206.37	1352.06
Ppp3r2		NM_001004025.4	NM_001004025.4:1500	Endogenous	mRNA	100	8.35	15.89	3.81	13.99	6.24	2.31	3.07	2.18	14.07	7.43	6.16	7.4	2.24	6.3	4.59	3.62	6.07	5.78	2.56	4.19	5.15	11.11	10.17	4.88
Prdx1		NM_011034.4	NM_011034.4:1131	Endogenous	mRNA	100	80.69	91.34	83.76	97.9	101.85	129.34	95.21	89.53	90.05	71.29	81.29	111.06	133.48	108.45	104.46	116.68	111.56	106.05	94.59	91.18	97.94	108.3	107.56	89.08
Prf1		NM_011073.2	NM_011073.2:1350	Endogenous	mRNA	100	2.78	3.97	3.81	5.99	2.08	2.31	3.07	2.18	11.26	4.46	2.46	5.55	2.24	3.15	2.55	2.26	4.67	2.57	5.11	4.19	2.58	1.39	7.27	3.66
Prkaca		NM_008854.3	NM_008854.3:699	Endogenous	mRNA	100	1638.91	1403.92	1437.22	1524.4	1585.88	1598.28	1520.33	1436.85	1587.07	1436.23	1627.11	1399.4	1858.08	1752.73	1700.99	1837.56	1688.76	1786.08	1453.4	1417	1608.2	1564.82	1629.32	1539.98
Prkacb		NM_011100.3	NM_011100.3:3754	Endogenous	mRNA	100	1282.74	1251.02	1275.41	1264.67	1190.97	1328.05	1511.12	1345.14	1195.93	1268.4	1230.49	1177.27	1243.95	1412.08	1475.25	1378.06	1421.31	1491.08	1181.13	1164.41	1113.37	1242.69	1270.32	1210.51
Prkar1a		NM_021880.2	NM_021880.2:2235	Endogenous	mRNA	100	2256.63	2253.82	2310.97	2341.54	2136.68	2055.59	2275.9	2253.54	2104.84	2264.99	2393.24	2084.29	2381.35	2519.97	2598.88	2510.54	2432.32	2732.15	2286.84	2340.35	2389.1	2367.36	2244.13	2449.08
Prkar2a		NM_008924.2	NM_008924.2:2135	Endogenous	mRNA	100	281.04	242.26	266.5	253.73	197.46	189.39	285.64	266.41	281.4	256.95	240.19	233.23	246.21	258.3	275.69	255.98	278.19	255.8	273.55	232.67	265.46	248.54	234.01	228.19
Prkar2b		NM_011158.3	NM_011158.3:918	Endogenous	mRNA	100	345.03	331.62	314.09	369.61	322.17	244.82	347.07	373.41	357.37	302.99	373.21	375.76	355.58	382.5	404.61	380.36	371.55	415.83	345.13	329.1	317	383.22	300.86	361.2
Prkce		NM_011104.2	NM_011104.2:1510	Endogenous	mRNA	100	1535.95	1072.3	1060.3	1182.76	856.34	946.96	1114.91	1216.3	1097.44	1179.28	1204.63	1205.04	1057.75	1290.59	1394.22	1293.48	1371.83	1339.4	1034.13	990.43	981.93	1299.62	1117.7	1137.29
Prkcq		NM_008859.2	NM_008859.2:1210	Endogenous	mRNA	100	55.65	41.7	26.65	31.97	45.73	36.95	33.79	52.41	33.77	54.95	46.81	33.32	48.79	48.15	39.24	39.35	41.54	54.63	44.74	27.25	39.95	44.43	31.98	37.83
Prkdc		NM_011159.2	NM_011159.2:3108	Endogenous	mRNA	100	52.87	37.73	59.01	65.93	43.65	50.81	55.28	78.61	56.28	71.29	44.34	49.98	35.33	49.95	42.3	44.77	51.34	39.85	49.85	54.5	56.7	54.15	62.5	65.89
Pros1		NM_011173.2	NM_011173.2:2720	Endogenous	mRNA	100	5.57	25.81	17.13	25.97	22.86	16.17	18.43	19.65	22.51	34.16	29.56	18.51	15.7	24.3	25.99	23.52	27.54	27.64	35.79	27.25	28.35	31.94	17.44	25.63
Psen2		NM_001128605.1	NM_001128605.1:560	Endogenous	mRNA	100	55.65	37.73	24.75	53.94	58.2	39.26	39.93	76.43	59.09	59.41	48.04	61.08	39.82	33.3	46.88	41.61	43.41	36.63	46.02	29.35	48.97	61.09	63.95	48.81
Psmb8		NM_010724.2	NM_010724.2:362	Endogenous	mRNA	100	36.17	39.71	36.17	25.97	35.33	50.81	64.5	45.86	61.91	38.62	45.57	37.02	44.31	31.95	38.22	38.89	37.34	46.92	44.74	34.59	32.22	27.77	27.62	31.73
Pten		NM_008960.2	NM_008960.2:5160	Endogenous	mRNA	100	706.76	786.35	673.87	739.22	577.82	644.39	724.85	799.22	697.86	757.47	784.61	781.15	618.61	706.49	778.64	711.42	717.42	826.52	708.16	645.61	742.25	796.99	595.92	687.01
Ptger3		NM_011196.2	NM_011196.2:162	Endogenous	mRNA	100	8.35	5.96	3.81	13.99	6.24	13.86	6.14	13.1	16.88	2.97	7.39	5.55	5.61	8.1	4.59	4.52	8.4	9.64	10.23	5.24	7.73	8.33	7.27	3.66
Ptger4		NM_008965.1	NM_008965.1:315	Endogenous	mRNA	100	8.35	3.97	1.9	5.99	12.47	20.79	12.29	13.1	16.88	11.88	3.7	11.11	8.41	5.85	7.13	4.52	8.87	9	10.23	8.38	5.15	6.94	5.81	8.54
Ptgs2		NM_011198.3	NM_011198.3:675	Endogenous	mRNA	100	52.87	37.73	55.2	61.93	35.33	55.43	55.28	54.59	42.21	53.47	41.88	53.68	32.53	43.2	32.61	41.61	53.68	45.63	65.19	54.5	55.41	37.49	27.62	51.25
Ptms		NM_026988.2	NM_026988.2:755	Endogenous	mRNA	100	2072.98	1741.5	1972.13	1602.32	1592.12	1806.15	1827.47	1655.22	1722.14	2024.38	1872.22	1976.93	2924.81	2520.42	2625.38	2811.75	2424.39	2794.49	1798.53	1691.59	1958.7	2048.01	1915.65	1870.67
Ptpn6		NM_013545.2	NM_013545.2:1691	Endogenous	mRNA	100	16.7	11.91	11.42	25.97	16.63	16.17	15.36	45.86	11.26	20.79	14.78	35.17	11.78	16.65	17.33	12.21	21	20.57	23.01	22.01	18.04	30.55	20.35	14.64
Ptprc		NM_011210.3	NM_011210.3:2320	Endogenous	mRNA	100	13.91	21.84	7.61	21.98	29.1	18.48	18.43	26.2	19.7	19.31	18.48	11.11	13.46	18	20.38	14.92	14.94	21.21	10.23	6.29	11.6	13.88	15.99	13.42
Pttg1		NM_001131054.1	NM_001131054.1:288	Endogenous	mRNA	100	319.99	293.89	357.88	311.67	384.52	309.49	304.07	366.86	289.84	294.08	322.71	309.13	432.41	351.45	352.12	419.7	313.67	416.47	341.3	346.91	322.15	309.63	338.65	356.32
Ptx3		NM_008987.3	NM_008987.3:692	Endogenous	mRNA	100	2.78	3.97	11.42	9.99	6.24	9.24	15.36	2.18	5.63	10.4	4.93	9.26	6.73	3.6	4.08	5.88	5.13	10.28	5.11	8.38	12.89	6.94	2.91	6.1
Pycard		NM_023258.4	NM_023258.4:1654	Endogenous	mRNA	100	2.78	21.84	3.81	4	6.24	2.31	12.29	2.18	8.44	2.97	4.93	1.85	3.37	3.15	6.12	2.26	7	4.5	3.83	1.05	3.87	2.78	4.36	7.32
Rab6b		NM_173781.4	NM_173781.4:715	Endogenous	mRNA	100	1981.16	1757.38	1639	1913.99	1400.9	1436.6	1842.83	1960.93	1716.51	1969.43	1781.08	2065.78	1646.08	1861.63	1873.74	1875.1	1853.07	1936.47	1610.63	1516.56	1684.23	1839.74	1736.88	1632.72
Rab7		NM_009005.2	NM_009005.2:490	Endogenous	mRNA	100	1663.95	1449.59	1545.72	1592.33	1348.94	1457.39	1529.55	1517.65	1449.19	1454.05	1582.77	1597.46	2008.39	1784.68	1849.79	1868.32	1753.18	2070.8	1466.18	1554.29	1582.43	1552.32	1534.85	1707.16
Rac1		NM_009007.2	NM_009007.2:1045	Endogenous	mRNA	100	1288.31	1145.77	1340.13	1304.63	1263.72	1265.69	1216.27	1190.1	1164.98	1256.51	1402.94	1084.72	1443.05	1406.23	1491.55	1432.78	1344.76	1584.91	1293.62	1192.71	1235.79	1305.17	1071.19	1358.16
Rac2		NM_009008.3	NM_009008.3:2258	Endogenous	mRNA	100	16.7	1.99	17.13	31.97	20.78	11.55	12.29	4.37	28.14	7.43	6.16	12.96	12.34	8.55	10.19	7.69	19.6	18.64	15.34	17.82	10.31	9.72	7.27	10.98
Rad1		NM_011232.2	NM_011232.2:406	Endogenous	mRNA	100	77.91	81.42	62.82	65.93	81.06	99.31	67.57	45.86	78.79	81.69	73.9	64.79	88.05	96.75	88.16	113.52	71.88	109.26	83.09	73.37	106.96	72.2	65.41	85.42
Rad17		NM_001044371.1	NM_001044371.1:386	Endogenous	mRNA	100	50.09	49.64	49.49	59.94	49.88	71.6	46.07	28.39	36.58	63.87	54.2	48.13	43.75	40.05	40.26	45.68	42.94	52.7	39.63	45.07	55.41	40.27	33.43	47.59
Rad50		NM_009012.2	NM_009012.2:4165	Endogenous	mRNA	100	44.52	65.53	30.46	41.96	33.26	39.26	55.28	52.41	39.4	47.53	50.5	44.43	26.36	42.75	40.26	36.63	36.87	45.63	47.3	33.54	37.37	47.21	47.96	43.93
Rad51		NM_011234.4	NM_011234.4:286	Endogenous	mRNA	100	13.91	17.87	13.33	7.99	8.31	9.24	15.36	10.92	14.07	13.37	9.85	5.55	16.26	12.15	15.8	9.05	13.54	15.42	11.5	7.34	21.91	13.88	18.89	7.32
Rad51b		NM_009014.3	NM_009014.3:340	Endogenous	mRNA	100	8.35	5.96	3.81	11.99	8.31	9.24	9.21	13.1	16.88	7.43	6.16	7.4	7.85	9	7.64	5.88	10.27	7.71	1.28	5.24	3.87	4.17	7.27	8.54
Rad51c		NM_053269.3	NM_053269.3:402	Endogenous	mRNA	100	16.7	17.87	11.42	25.97	24.94	23.1	24.57	19.65	30.95	20.79	24.63	24.06	21.31	20.25	20.38	19.9	21.47	21.85	21.73	23.06	23.2	22.22	17.44	17.08
Rad9a		NM_011237.2	NM_011237.2:490	Endogenous	mRNA	100	25.04	13.9	26.65	21.98	18.71	16.17	39.93	28.39	30.95	32.68	30.79	14.81	22.43	26.1	23.95	28.04	20.54	28.28	25.57	16.77	30.93	23.6	27.62	20.74
Rag1		NM_009019.2	NM_009019.2:1945	Endogenous	mRNA	100	2.78	3.97	1.9	4	2.08	6.93	6.14	2.18	14.07	5.94	3.7	11.11	5.61	2.25	6.12	4.07	3.27	6.43	5.11	3.14	6.44	1.39	7.27	4.88
Rala		NM_019491.5	NM_019491.5:605	Endogenous	mRNA	100	242.08	335.59	350.26	347.63	280.6	288.71	365.49	283.88	317.98	271.8	311.63	268.4	301.73	307.8	321.04	341.01	282.39	318.78	309.34	311.28	322.15	306.85	265.98	303.85
Ralb		NM_022327.5	NM_022327.5:1120	Endogenous	mRNA	100	105.74	129.07	123.73	129.86	106	113.17	119.78	115.73	129.44	112.88	125.64	111.06	154.23	131.4	110.58	132.51	118.09	130.47	92.04	105.86	122.42	106.91	125	128.13
Rapgef3		NM_001177810.1	NM_001177810.1:564	Endogenous	mRNA	100	77.91	107.23	89.47	117.88	87.3	124.72	122.86	124.47	95.67	121.79	86.22	111.06	78.52	121.05	115.17	90.91	110.62	104.76	89.48	74.41	134.02	102.75	117.73	96.4
Rb1cc1		NM_009826.4	NM_009826.4:497	Endogenous	mRNA	100	375.64	355.45	331.23	375.61	326.32	378.78	362.42	301.35	351.74	313.39	373.21	357.25	299.49	348.75	373.53	347.79	320.67	356.7	318.29	351.1	382.72	337.4	332.84	356.32
Rbfox3		NM_001024931.2	NM_001024931.2:2700	Endogenous	mRNA	100	962.75	756.57	906.11	851.11	677.59	806.07	878.42	818.88	801.98	1033.73	942.27	895.91	976.99	1130.39	1142.49	1042.02	1105.3	1177.44	758.02	802.82	898.17	1026.09	989.8	904.22
Rela		NM_009045.4	NM_009045.4:645	Endogenous	mRNA	100	72.35	65.53	64.72	73.92	68.59	69.29	79.86	93.9	47.84	74.26	61.59	61.08	62.25	55.35	67.27	58.79	54.15	62.34	61.36	58.69	60.57	61.09	59.59	63.45
Relb		NM_009046.2	NM_009046.2:2013	Endogenous	mRNA	100	64	37.73	36.17	51.95	16.63	53.12	49.14	37.12	28.14	37.13	44.34	40.72	47.67	41.85	44.33	44.77	45.28	46.92	37.07	37.73	41.24	30.55	39.24	36.61
Reln		NM_011261.2	NM_011261.2:2545	Endogenous	mRNA	100	100.17	103.26	72.34	149.84	101.85	115.48	122.86	102.63	115.37	166.35	137.95	114.77	54.96	72.9	76.44	73.27	95.69	73.91	95.87	84.89	103.09	143.01	116.28	101.28
Rgl1		NM_016846.3	NM_016846.3:3320	Endogenous	mRNA	100	75.13	87.37	79.95	95.9	78.98	87.77	132.07	109.18	126.63	123.27	88.68	107.36	108.8	114.3	126.38	125.73	113.89	116.33	93.31	79.65	103.09	99.97	91.57	108.6
Rhoa		NM_016802.4	NM_016802.4:1885	Endogenous	mRNA	100	690.07	655.3	753.82	653.31	648.49	808.38	712.56	694.41	680.98	654.99	682.38	616.4	867.07	762.29	816.35	799.61	747.29	874.08	604.62	670.77	682.97	648.42	597.37	723.62
Ripk1		NM_009068.3	NM_009068.3:1246	Endogenous	mRNA	100	13.91	19.86	11.42	13.99	18.71	18.48	12.29	4.37	14.07	16.34	11.09	14.81	8.97	17.1	9.17	8.14	12.14	14.14	14.06	13.62	14.17	11.11	11.63	6.1
Ripk2		NM_138952.3	NM_138952.3:830	Endogenous	mRNA	100	27.83	25.81	19.04	33.96	35.33	39.26	36.86	26.2	56.28	49.01	43.11	27.77	23.56	17.1	22.93	22.16	28.01	23.14	29.4	16.77	29.64	36.1	24.71	29.29
Rnf8		NM_021419.2	NM_021419.2:1671	Endogenous	mRNA	100	144.69	115.17	123.73	123.87	147.57	140.89	144.36	141.94	104.12	132.19	115.78	127.72	144.7	142.2	151.86	158.29	119.49	163.89	125.27	109	104.38	149.96	143.89	129.35
Rpa1		NM_026653.2	NM_026653.2:930	Endogenous	mRNA	100	306.08	228.36	249.37	257.73	232.79	217.11	208.85	207.45	230.74	242.09	226.64	223.98	247.33	238.5	273.65	258.24	238.98	281.51	241.59	241.06	238.39	249.93	270.34	236.73
Rpl28		NM_009081.2	NM_009081.2:106	Endogenous	mRNA	100	2047.94	1675.97	2223.4	1927.97	2415.2	2561.4	1741.47	1864.85	1784.05	1910.02	2016.34	1758.51	2674.67	1900.33	1963.43	2379.83	1859.6	2336.88	2035.02	1951.51	1999.94	1875.84	1915.65	2052.49
Rpl29		NM_009082.2	NM_009082.2:110	Endogenous	mRNA	100	973.88	881.67	1012.71	986.96	1315.68	1429.67	909.13	779.57	911.72	843.62	944.73	766.34	1527.74	1005.29	1098.15	1320.17	1074.96	1271.27	925.47	934.88	891.73	867.8	870.62	1014.04
Rpl36al		NM_025589.4	NM_025589.4:74	Endogenous	mRNA	100	453.55	430.91	523.49	461.52	475.97	542.77	405.42	513.16	360.19	390.62	413.86	312.83	674.7	490.49	484.61	578.9	491.97	621.5	484.47	476.87	456.17	397.11	497.08	479.57
Rpl9		NM_011292.2	NM_011292.2:142	Endogenous	mRNA	100	1282.74	1247.05	1625.67	1402.53	1864.4	2018.63	1351.41	1163.89	1367.58	1096.11	1262.52	1184.68	2232.16	1501.18	1570.03	1905.85	1480.12	1835.57	1486.63	1431.67	1351.76	1242.69	1228.17	1455.78
Rps10		NM_025963.3	NM_025963.3:318	Endogenous	mRNA	100	333.9	337.58	376.91	327.66	502.99	607.44	368.57	312.26	326.42	362.4	314.09	298.02	507.56	375.75	399.51	521.92	375.75	461.46	361.75	349.01	340.2	330.46	356.1	322.15
Rps2		NM_008503.5	NM_008503.5:304	Endogenous	mRNA	100	1235.44	1121.95	1305.87	1080.86	1193.05	1570.56	1130.27	995.75	1195.93	1075.31	1038.35	1056.95	1989.32	1464.28	1516.52	1733.09	1406.37	1638.9	1046.91	1097.33	1292.49	1276.02	1136.6	1132.41
Rps21		NM_025587.2	NM_025587.2:153	Endogenous	mRNA	100	3522.68	3550.51	4498.2	3564.25	5794.81	6894.3	3501.38	3052.77	3497.75	3328.42	3303.49	3293.03	5715.57	3892.01	3975.78	4891.27	3559.57	4659.62	3350.36	3300.38	3653.24	3350.41	3324.05	3552.21
Rps3		NM_012052.2	NM_012052.2:886	Endogenous	mRNA	100	55.65	113.19	121.83	91.9	106	127.03	95.21	113.55	84.42	117.33	82.53	83.3	120.02	98.55	107.01	112.16	99.42	106.05	88.2	91.18	108.24	88.86	109.01	91.52
Rps9		NM_029767.2	NM_029767.2:173	Endogenous	mRNA	100	1305	1397.96	1570.47	1306.63	1756.32	1933.18	1418.98	1163.89	1409.79	1400.58	1359.83	1175.42	2309.56	1750.93	1692.84	2193.95	1626.22	1935.19	1376.7	1378.22	1418.77	1335.72	1360.43	1393.55
Rrm2		NM_009104.1	NM_009104.1:265	Endogenous	mRNA	100	13.91	5.96	9.52	9.99	14.55	2.31	9.21	10.92	5.63	5.94	12.32	7.4	3.93	9.45	12.23	10.85	8.4	10.28	5.11	7.34	9.02	12.5	8.72	9.76
Rsad2		NM_021384.2	NM_021384.2:3185	Endogenous	mRNA	100	30.61	37.73	34.26	31.97	45.73	50.81	61.43	32.76	39.4	34.16	24.63	22.21	14.02	14.85	12.74	14.02	17.27	28.28	25.57	42.97	19.33	26.38	15.99	41.49
Rtn4rl1		NM_177708.4	NM_177708.4:2075	Endogenous	mRNA	100	119.65	135.03	89.47	109.88	87.3	122.41	98.28	128.84	106.93	179.71	157.66	175.85	84.13	112.95	128.92	109.45	105.02	113.12	98.43	114.24	128.86	136.07	132.26	140.33
S100a10		NM_009112.2	NM_009112.2:154	Endogenous	mRNA	100	331.12	287.93	405.47	329.65	367.89	475.79	405.42	310.08	377.07	295.56	306.7	288.77	550.75	368.1	401.04	456.79	323.47	455.04	319.57	404.56	306.69	331.85	335.75	361.2
S100b		NM_009115.3	NM_009115.3:1090	Endogenous	mRNA	100	453.55	482.54	670.07	541.43	739.94	796.83	525.21	548.1	537.47	552.51	495.15	427.59	670.21	512.99	475.44	568.5	480.77	555.3	416.72	495.74	566.99	526.24	433.13	535.7
S1pr3		NM_010101.3	NM_010101.3:2939	Endogenous	mRNA	100	36.17	41.7	22.84	41.96	31.18	25.41	39.93	30.57	42.21	47.53	22.17	38.87	29.16	23.4	36.18	29.85	29.41	35.35	31.96	34.59	20.62	34.71	47.96	20.74
S1pr4		NM_010102.2	NM_010102.2:1240	Endogenous	mRNA	100	2.78	1.99	5.71	7.99	4.16	2.31	3.07	8.73	2.81	2.97	2.46	3.7	1.68	2.7	5.1	4.97	8.87	5.14	1.28	2.1	1.29	5.55	5.81	6.1
S1pr5		NM_053190.2	NM_053190.2:840	Endogenous	mRNA	100	36.17	29.79	26.65	35.96	33.26	30.03	52.21	26.2	19.7	49.01	34.49	29.62	18.51	35.55	25.48	25.33	32.67	32.78	29.4	32.49	37.37	36.1	26.16	25.63
Sall1		NM_021390.3	NM_021390.3:4875	Endogenous	mRNA	100	69.56	101.27	70.43	125.87	93.53	99.31	113.64	135.39	98.49	101	107.16	99.96	98.71	135	115.17	93.62	114.36	138.18	99.71	122.62	81.18	102.75	88.66	102.5
Sell		XM_006496716.1	XM_006496716.1:1035	Endogenous	mRNA	100	2.78	7.94	5.71	5.99	4.16	9.24	9.21	8.73	22.51	2.97	3.7	1.85	2.24	4.5	5.1	4.52	3.27	7.71	3.83	7.34	6.44	2.78	5.81	3.66
Serpina3n		NM_009252.2	NM_009252.2:119	Endogenous	mRNA	100	13.91	27.8	11.42	33.96	41.57	36.95	27.64	34.94	25.33	29.7	18.48	33.32	26.36	23.85	28.03	29.85	21.94	26.35	20.45	19.91	32.22	23.6	30.52	31.73
Serpine1		NM_008871.2	NM_008871.2:1822	Endogenous	mRNA	100	5.57	19.86	3.81	4	12.47	9.24	3.07	2.18	14.07	10.4	6.16	3.7	5.05	7.2	5.61	8.59	12.14	10.28	7.67	5.24	12.89	4.17	8.72	18.3
Serpinf1		NM_011340.3	NM_011340.3:745	Endogenous	mRNA	100	66.78	81.42	74.24	55.94	85.22	92.39	104.43	96.08	109.74	106.94	82.53	90.7	84.69	80.55	80	62.87	75.62	82.91	74.14	63.93	79.89	69.42	79.94	85.42
Serping1		NM_009776.3	NM_009776.3:1480	Endogenous	mRNA	100	38.96	31.77	17.13	37.96	35.33	34.64	15.36	21.84	28.14	41.59	25.87	35.17	29.72	29.7	32.1	24.42	23.81	30.85	24.29	27.25	33.5	27.77	34.88	31.73
Sesn1		NM_001013370.2	NM_001013370.2:497	Endogenous	mRNA	100	275.47	196.59	218.91	237.75	222.4	210.18	242.64	185.61	191.35	197.54	227.87	185.11	194.61	221.4	211.48	208.04	173.17	179.96	172.57	188.65	215.2	183.28	200.58	240.39
Sesn2		NM_144907.1	NM_144907.1:1416	Endogenous	mRNA	100	25.04	9.93	24.75	19.98	24.94	20.79	33.79	34.94	25.33	31.19	25.87	7.4	24.12	27.45	30.58	28.95	35.01	25.07	17.9	26.2	28.35	31.94	21.8	17.08
Setd1a		NM_178029.3	NM_178029.3:1612	Endogenous	mRNA	100	69.56	55.6	41.88	61.93	41.57	41.57	67.57	48.04	30.95	66.84	57.89	51.83	31.97	40.95	38.73	39.8	42.48	50.13	40.9	51.36	65.72	43.04	58.14	34.17
Setd1b		NM_001040398.1	NM_001040398.1:2880	Endogenous	mRNA	100	158.6	204.53	137.06	231.76	106	108.55	168.93	187.8	157.58	196.05	165.05	177.7	78.52	159.3	177.34	118.04	149.37	139.47	139.33	109	167.52	169.39	156.97	133.01
Setd2		NM_001081340.2	NM_001081340.2:1345	Endogenous	mRNA	100	347.82	383.25	335.03	373.61	318.01	265.61	356.28	379.96	284.21	368.34	396.62	342.45	201.9	294.3	315.94	251.46	302.93	310.43	342.58	300.8	353.08	409.6	315.4	368.52
Setd7		NM_080793.5	NM_080793.5:3905	Endogenous	mRNA	100	119.65	146.95	133.25	153.84	93.53	101.62	116.71	150.67	149.14	136.64	192.15	125.87	103.76	152.55	146.76	132.51	141.9	156.18	121.44	118.43	130.15	154.12	93.02	119.59
Setdb1		NM_018877.2	NM_018877.2:1625	Endogenous	mRNA	100	55.65	49.64	36.17	47.95	31.18	34.64	46.07	58.96	39.4	62.38	49.27	40.72	32.53	40.5	50.96	47.49	43.41	39.85	54.97	38.78	51.54	49.99	43.6	47.59
Sftpd		NM_009160.2	NM_009160.2:85	Endogenous	mRNA	100	13.91	9.93	3.81	7.99	6.24	11.55	3.07	2.18	11.26	5.94	4.93	9.26	6.17	5.85	9.17	5.43	5.6	9	6.39	7.34	10.31	5.55	4.36	13.42
Sh2d1a		NR_132588.1	NR_132588.1:334	Endogenous	mRNA	100	5.57	1.99	11.42	2	4.16	4.62	3.07	2.18	8.44	2.97	3.7	1.85	3.37	3.15	2.55	4.52	1.4	5.14	5.11	5.24	3.87	1.39	1.45	1.22
Shank3		NM_021423.3	NM_021423.3:1855	Endogenous	mRNA	100	47.3	133.04	129.44	151.84	45.73	41.57	138.21	152.86	140.7	199.02	120.71	133.28	68.42	135.45	151.35	86.84	184.37	124.69	89.48	80.7	128.86	149.96	94.47	114.71
Siglec1		NM_011426.3	NM_011426.3:4550	Endogenous	mRNA	100	2.78	9.93	3.81	7.99	4.16	2.31	3.07	8.73	2.81	1.49	3.7	3.7	5.05	5.85	7.64	5.43	4.67	7.71	2.56	3.14	5.15	13.88	2.91	8.54
Siglecf		NM_145581.1	NM_145581.1:355	Endogenous	mRNA	100	5.57	7.94	3.81	7.99	4.16	9.24	3.07	4.37	5.63	5.94	3.7	3.7	6.17	5.85	6.12	4.07	7.94	5.78	3.83	5.24	2.58	6.94	5.81	6.1
Sin3a		NM_001110350.1	NM_001110350.1:3585	Endogenous	mRNA	100	161.39	148.93	137.06	179.81	145.49	145.51	175.07	161.59	146.33	191.6	165.05	164.74	125.07	153.9	174.28	144.27	159.17	163.89	140.61	133.11	195.87	162.45	158.43	148.87
Sirt1		NM_019812.2	NM_019812.2:843	Endogenous	mRNA	100	77.91	81.42	98.99	95.9	76.9	80.84	86	89.53	78.79	87.63	78.83	81.45	78.52	78.75	80	86.38	63.95	90.62	56.24	67.08	95.36	101.36	91.57	82.98
Slamf8		NM_029084.3	NM_029084.3:1366	Endogenous	mRNA	100	5.57	5.96	5.71	7.99	2.08	9.24	9.21	2.18	8.44	7.43	6.16	1.85	8.97	7.2	4.08	6.78	4.67	7.07	2.56	5.24	3.87	5.55	4.36	9.76
Slamf9		NM_029612.4	NM_029612.4:748	Endogenous	mRNA	100	11.13	17.87	15.23	9.99	12.47	20.79	12.29	10.92	16.88	25.25	18.48	9.26	12.34	9.45	12.74	9.05	13.54	17.35	11.5	8.38	5.15	9.72	4.36	17.08
Slc10a6		NM_029415.2	NM_029415.2:622	Endogenous	mRNA	100	8.35	11.91	1.9	2	10.39	6.93	12.29	8.73	19.7	14.85	7.39	3.7	8.41	5.4	8.15	7.24	11.67	9	6.39	6.29	9.02	4.17	11.63	7.32
Slc17a6		NM_080853.3	NM_080853.3:2825	Endogenous	mRNA	100	267.12	319.7	312.19	315.67	336.71	284.09	285.64	379.96	441.79	352	432.34	279.51	241.16	354.6	315.94	281.76	355.21	313.64	403.94	376.26	395.61	363.78	370.63	479.57
Slc17a7		NM_182993.2	NM_182993.2:530	Endogenous	mRNA	100	2584.97	1574.7	1214.5	1556.36	1556.78	1935.49	1775.26	1790.61	1609.58	2260.54	1793.39	2343.44	1452.59	1779.28	1728.51	1878.72	1720.5	1597.13	1477.69	1362.5	1597.89	1929.99	1944.72	1521.68
Slc1a3		NM_148938.3	NM_148938.3:3865	Endogenous	mRNA	100	1032.32	1125.92	1037.46	1278.66	1155.64	1154.82	1108.77	1126.77	951.12	1250.57	1232.96	1097.68	937.17	1182.14	1159.3	853.43	1250.47	1190.94	1058.41	1013.49	1162.34	1178.82	930.21	1231.25
Slc2a1		NM_011400.3	NM_011400.3:2190	Endogenous	mRNA	100	41.74	57.59	66.63	57.94	74.83	48.5	58.36	61.14	45.02	92.08	56.66	85.15	57.21	56.7	59.11	55.18	57.88	46.27	44.74	47.16	63.14	51.37	65.41	67.11
Slc2a5		NM_019741.3	NM_019741.3:2305	Endogenous	mRNA	100	19.48	25.81	24.75	19.98	16.63	23.1	9.21	19.65	11.26	20.79	22.17	20.36	21.87	31.95	21.91	20.8	22.87	26.35	19.17	19.91	28.35	24.99	21.8	20.74
Slc44a1		NM_001159633.1	NM_001159633.1:944	Endogenous	mRNA	100	475.81	381.26	325.52	455.52	365.81	388.02	393.14	447.65	486.81	545.08	487.76	451.66	315.76	409.95	383.21	335.13	374.81	390.77	388.6	360.54	472.92	456.81	511.62	434.42
Slc6a1		NM_178703.4	NM_178703.4:1865	Endogenous	mRNA	100	767.98	625.51	502.55	687.28	636.02	660.56	715.63	812.32	759.77	919.36	759.98	892.21	449.24	696.14	644.11	565.79	656.27	597.72	575.22	608.93	663.64	678.97	741.26	682.13
Slco2b1		NM_175316.3	NM_175316.3:2720	Endogenous	mRNA	100	38.96	25.81	20.94	47.95	18.71	16.17	21.5	26.2	39.4	66.84	39.42	38.87	30.85	42.75	36.18	34.82	41.54	33.42	29.4	36.68	19.33	48.6	33.43	37.83
Slfn8		NM_181545.4	NM_181545.4:2806	Endogenous	mRNA	100	8.35	21.84	19.04	13.99	10.39	6.93	21.5	24.02	19.7	10.4	2.46	5.55	7.85	14.85	11.21	9.95	11.67	18	8.95	7.34	18.04	6.94	11.63	14.64
Smarca4		NM_011417.2	NM_011417.2:3540	Endogenous	mRNA	100	375.64	270.06	256.99	337.65	284.75	249.44	380.85	340.65	306.72	409.93	418.79	323.94	283.23	393.75	414.8	383.52	388.35	387.55	334.91	298.7	360.81	355.45	287.78	391.71
Smarca5		NM_053124.2	NM_053124.2:2934	Endogenous	mRNA	100	573.2	605.65	597.73	645.32	507.15	489.65	552.85	532.81	562.79	515.38	644.19	453.51	484.01	545.84	602.84	554.48	574.59	586.15	567.55	543.95	490.96	551.23	486.91	617.46
Smarcd1		NM_031842.1	NM_031842.1:2220	Endogenous	mRNA	100	166.95	135.03	123.73	117.88	81.06	122.41	144.36	139.75	112.56	185.66	139.19	124.02	142.45	154.8	163.58	161.91	163.37	172.89	122.71	112.14	132.73	152.73	167.15	114.71
Smc1a		NM_019710.2	NM_019710.2:1675	Endogenous	mRNA	100	281.04	244.25	173.23	259.73	197.46	150.13	227.28	242.39	202.6	243.58	300.54	214.72	148.62	199.35	215.55	169.6	205.84	206.95	233.92	228.48	225.51	219.38	219.47	237.95
Snca		NM_009221.2	NM_009221.2:285	Endogenous	mRNA	100	973.88	849.9	871.85	857.1	712.92	794.52	752.49	783.94	801.98	793.12	929.95	845.93	1080.19	841.04	942.22	1063.28	892.93	1156.23	795.09	801.78	792.5	916.4	815.39	813.92
Socs3		NM_007707.2	NM_007707.2:585	Endogenous	mRNA	100	8.35	33.76	19.04	23.97	16.63	23.1	27.64	13.1	14.07	16.34	6.16	9.26	14.58	9.9	14.27	18.54	16.34	14.78	8.95	7.34	11.6	8.33	11.63	9.76
Sod2		NM_013671.3	NM_013671.3:1495	Endogenous	mRNA	100	1299.44	1108.05	1174.52	1140.8	933.24	933.1	1228.55	1148.61	1117.14	1137.69	1067.91	1016.23	1044.85	1115.99	1119.05	1033.43	1045.56	1182.58	1034.13	1071.13	1028.32	1156.61	917.13	1082.38
Sox10		XM_128139.6	XM_128139.6:2646	Endogenous	mRNA	100	69.56	81.42	49.49	61.93	54.04	76.22	67.57	82.98	61.91	87.63	59.12	55.53	71.23	97.2	93.25	85.93	94.29	100.26	69.03	53.45	69.59	76.37	90.11	84.2
Sox4		NM_009238.2	NM_009238.2:2635	Endogenous	mRNA	100	58.43	53.62	30.46	29.97	33.26	36.95	39.93	37.12	64.72	38.62	39.42	37.02	53.84	58.95	56.05	45.23	50.41	64.91	35.79	40.87	37.37	52.76	40.7	41.49
Sox9		NM_011448.4	NM_011448.4:3540	Endogenous	mRNA	100	111.3	107.23	93.28	137.86	137.18	138.58	178.14	163.77	129.44	135.16	114.55	124.02	121.14	127.35	130.96	134.32	154.03	143.97	122.71	142.54	144.33	176.34	154.07	141.55
Sphk1		NM_011451.3	NM_011451.3:562	Endogenous	mRNA	100	11.13	3.97	7.61	7.99	4.16	13.86	15.36	4.37	2.81	4.46	3.7	5.55	17.95	13.05	9.68	14.02	10.27	15.42	8.95	14.67	12.89	13.88	11.63	7.32
Spib		NM_019866.1	NM_019866.1:2036	Endogenous	mRNA	100	2.78	7.94	1.9	9.99	12.47	13.86	6.14	8.73	14.07	5.94	8.62	3.7	5.61	6.3	6.62	8.14	9.8	7.07	14.06	8.38	5.15	4.17	7.27	2.44
Spint1		NM_016907.3	NM_016907.3:1366	Endogenous	mRNA	100	2.78	9.93	7.61	4	4.16	6.93	6.14	10.92	5.63	4.46	6.16	5.55	5.61	5.85	8.15	8.14	8.4	9	6.39	4.19	6.44	8.33	8.72	6.1
Spp1		NM_009263.3	NM_009263.3:420	Endogenous	mRNA	100	100.17	291.9	180.84	307.68	372.05	286.4	270.28	294.79	270.14	307.44	379.37	174	220.97	188.1	156.44	257.79	115.76	150.39	231.37	292.41	338.91	245.76	289.24	367.3
Sqstm1		NM_011018.2	NM_011018.2:1430	Endogenous	mRNA	100	1021.19	883.66	829.97	887.07	1016.38	997.77	859.99	851.63	875.14	895.6	858.51	768.19	1018.49	1084.49	1017.64	1123.88	994.68	1090.03	843.66	840.56	965.18	985.82	895.33	911.54
Srgn		NM_011157.2	NM_011157.2:168	Endogenous	mRNA	100	19.48	35.74	26.65	39.96	47.81	46.19	24.57	21.84	33.77	59.41	33.26	48.13	35.33	31.05	28.54	33.47	29.41	37.92	25.57	38.78	24.48	37.49	34.88	43.93
Srxn1		NM_029688.4	NM_029688.4:2010	Endogenous	mRNA	100	281.04	281.98	283.64	307.68	234.87	240.2	288.71	272.96	334.86	292.59	280.83	244.34	358.38	329.4	348.56	365.88	330	341.28	313.18	311.28	279.63	280.47	254.35	312.39
St3gal6		NM_018784.2	NM_018784.2:1252	Endogenous	mRNA	100	30.61	61.56	51.4	63.93	54.04	69.29	43	32.76	50.65	53.47	72.67	75.89	63.94	71.55	64.72	55.63	57.88	69.41	65.19	59.74	47.68	69.42	29.07	78.1
St8sia6		NM_145838.1	NM_145838.1:1578	Endogenous	mRNA	100	5.57	17.87	15.23	19.98	4.16	18.48	27.64	15.29	16.88	22.28	19.71	16.66	12.34	15.75	11.21	15.38	18.2	16.71	15.34	12.58	19.33	22.22	17.44	18.3
Stat1		NM_009283.3	NM_009283.3:1590	Endogenous	mRNA	100	89.04	65.53	49.49	67.93	58.2	69.29	58.36	69.88	87.23	74.26	56.66	75.89	62.81	57.15	68.79	69.2	64.41	64.27	66.47	68.12	72.16	62.48	65.41	64.67
Steap4		NM_054098.3	NM_054098.3:765	Endogenous	mRNA	100	8.35	9.93	3.81	7.99	12.47	4.62	9.21	6.55	8.44	2.97	6.16	5.55	3.93	6.3	7.13	6.33	4.67	8.36	8.95	5.24	5.15	11.11	4.36	4.88
Stmn1		NM_019641.3	NM_019641.3:595	Endogenous	mRNA	100	4841.59	4340.84	4831.33	4463.31	4701.53	4847.95	4392.08	4055.07	4226.56	4218.08	4793.88	4129.71	7109.83	5475.54	5864.81	6486.87	5473.31	6756.13	4879.18	4878.78	4618.41	4736.12	4523.14	5048.26
Stx18		NM_026959.2	NM_026959.2:770	Endogenous	mRNA	100	50.09	41.7	57.11	65.93	49.88	64.67	33.79	52.41	61.91	53.47	35.72	59.23	56.08	53.55	57.58	53.37	59.75	71.34	51.13	51.36	48.97	56.93	50.87	59.79
Sumo1		NM_009460.1	NM_009460.1:720	Endogenous	mRNA	100	1235.44	1197.4	1460.06	1186.75	1259.56	1376.55	1157.91	1104.94	1108.7	984.71	1232.96	1055.1	1744.79	1251.89	1409	1459.47	1153.38	1535.43	1170.9	1252.45	1143.01	1145.5	1046.49	1217.83
Suv39h1		NM_011514.2	NM_011514.2:396	Endogenous	mRNA	100	150.26	113.19	148.48	189.8	120.55	97.01	184.28	144.12	143.51	111.39	155.2	131.43	160.96	140.4	153.89	137.94	146.1	154.25	126.55	117.38	167.52	137.46	126.45	152.53
Suv39h2		NM_022724.4	NM_022724.4:1427	Endogenous	mRNA	100	25.04	23.83	36.17	33.96	22.86	23.1	49.14	41.49	28.14	32.68	43.11	29.62	25.8	33.3	37.71	29.85	34.07	32.78	25.57	26.2	34.79	34.71	31.98	32.95
Suz12		NM_199196.1	NM_199196.1:820	Endogenous	mRNA	100	219.82	291.9	260.79	285.7	209.93	177.84	282.57	283.88	275.77	274.77	277.14	227.68	205.83	242.1	261.93	235.63	236.65	263.51	239.04	231.62	242.26	263.81	220.92	272.12
Syk		NM_001198977.1	NM_001198977.1:2064	Endogenous	mRNA	100	19.48	25.81	13.33	11.99	8.31	18.48	12.29	19.65	28.14	14.85	9.85	22.21	10.66	20.7	15.8	21.71	20.54	19.28	16.62	19.91	12.89	24.99	20.35	24.41
Syn2		NM_013681.1	NM_013681.1:1330	Endogenous	mRNA	100	2014.55	1574.7	1404.86	1690.22	1666.94	1769.19	1753.76	1731.65	1691.19	1543.17	1734.27	1702.97	1586.07	1725.73	1897.69	1956.06	1729.37	1793.15	1605.51	1655.96	1654.59	1781.42	1763.04	1620.52
Syp		NM_009305.2	NM_009305.2:732	Endogenous	mRNA	100	3809.28	2482.18	1840.78	3086.76	2593.95	2559.09	2791.89	3085.52	2577.58	3607.65	3458.69	3311.54	1873.78	2564.52	2450.59	2353.6	2586.82	2347.16	2633.25	2494.42	2703.52	2808.9	2981.03	2859.09
Tarbp2		NM_001253795.1	NM_001253795.1:813	Endogenous	mRNA	100	72.35	37.73	51.4	41.96	43.65	60.05	24.57	32.76	45.02	40.1	55.43	40.72	47.67	58.5	45.35	51.11	46.21	47.56	38.35	28.3	41.24	52.76	45.06	36.61
Tbc1d4		NM_001081278.2	NM_001081278.2:2610	Endogenous	mRNA	100	27.83	23.83	32.36	37.96	41.57	32.34	24.57	26.2	39.4	41.59	43.11	29.62	19.63	25.2	15.8	19	22.87	33.42	21.73	26.2	23.2	22.22	17.44	23.19
Tbr1		NM_009322.3	NM_009322.3:2354	Endogenous	mRNA	100	169.73	135.03	102.79	155.84	122.63	150.13	172	159.41	123.81	169.32	144.11	153.64	124.51	171.45	181.92	168.7	187.17	174.82	118.88	109	110.82	152.73	156.97	124.47
Tbx21		NM_019507.2	NM_019507.2:544	Endogenous	mRNA	100	2.78	1.99	1.9	2	2.08	2.31	3.07	2.18	5.63	5.94	3.7	1.85	2.24	2.25	2.55	3.17	2.33	3.86	2.56	2.1	3.87	2.78	1.45	3.66
Tcirg1		NM_001136091.1	NM_001136091.1:1345	Endogenous	mRNA	100	19.48	31.77	15.23	33.96	8.31	18.48	39.93	26.2	25.33	29.7	18.48	29.62	22.43	33.75	34.14	23.52	28.01	29.56	26.84	11.53	34.79	30.55	17.44	17.08
Tcl1		NM_009337.3	NM_009337.3:734	Endogenous	mRNA	100	2.78	1.99	1.9	4	4.16	2.31	3.07	2.18	11.26	4.46	2.46	1.85	3.93	4.05	3.06	1.81	2.8	5.78	1.28	3.14	2.58	1.39	2.91	1.22
Tet1		NM_027384.1	NM_027384.1:2192	Endogenous	mRNA	100	80.69	85.39	81.85	113.88	49.88	66.98	64.5	117.92	106.93	92.08	83.76	96.26	62.81	76.5	68.28	59.25	70.02	86.12	71.58	56.6	86.34	80.53	74.13	75.66
Tfg		NM_001252443.1	NM_001252443.1:578	Endogenous	mRNA	100	589.9	643.38	692.91	685.28	646.41	563.55	568.21	517.53	652.84	619.35	647.89	612.7	602.91	577.79	603.86	637.7	558.25	680.63	613.57	663.43	591.48	591.49	597.37	700.44
Tgfa		NM_031199.2	NM_031199.2:3360	Endogenous	mRNA	100	86.26	93.33	72.34	119.87	49.88	94.7	67.57	100.45	95.67	112.88	92.38	81.45	82.44	106.2	99.37	77.79	100.35	111.19	95.87	89.09	99.22	86.09	100.29	108.6
Tgfb1		NM_011577.1	NM_011577.1:1470	Endogenous	mRNA	100	30.61	21.84	24.75	21.98	33.26	20.79	27.64	30.57	14.07	28.22	33.26	31.47	26.92	26.55	33.12	24.87	28.94	27.64	15.34	16.77	25.77	22.22	29.07	21.96
Tgfbr1		NM_009370.2	NM_009370.2:4425	Endogenous	mRNA	100	130.78	142.97	106.6	131.86	87.3	106.24	113.64	150.67	118.19	123.27	129.33	116.62	95.9	113.4	120.26	95.88	123.23	124.69	92.04	99.57	113.4	123.58	126.45	142.77
Tgm1		NM_001161714.1	NM_001161714.1:1530	Endogenous	mRNA	100	5.57	5.96	1.9	5.99	8.31	6.93	3.07	6.55	5.63	2.97	6.16	5.55	5.61	6.3	4.08	4.52	4.2	4.5	6.39	1.05	5.15	4.17	5.81	3.66
Tgm2		NM_009373.3	NM_009373.3:1260	Endogenous	mRNA	100	22.26	15.89	9.52	19.98	10.39	6.93	12.29	28.39	14.07	22.28	24.63	29.62	22.99	17.55	22.93	21.26	18.2	22.49	8.95	18.87	25.77	19.44	17.44	18.3
Tie1		NM_011587.2	NM_011587.2:2715	Endogenous	mRNA	100	13.91	17.87	15.23	5.99	14.55	30.03	12.29	15.29	16.88	22.28	12.32	16.66	11.78	13.95	17.33	13.57	11.67	18	16.62	9.43	21.91	18.05	11.63	14.64
Timeless		NM_011589.1	NM_011589.1:3720	Endogenous	mRNA	100	22.26	13.9	22.84	19.98	27.02	20.79	12.29	21.84	16.88	16.34	16.01	20.36	10.66	17.1	20.38	15.38	20.54	25.71	12.78	15.72	20.62	18.05	18.89	15.86
Timp1		NM_011593.2	NM_011593.2:436	Endogenous	mRNA	100	5.57	3.97	1.9	2	2.08	2.31	3.07	2.18	2.81	5.94	2.46	5.55	1.68	2.7	3.57	3.62	5.13	2.57	3.83	2.1	2.58	1.39	1.45	6.1
Tle3		NM_009389.2	NM_009389.2:3584	Endogenous	mRNA	100	91.82	87.37	89.47	91.9	95.61	71.6	107.5	78.61	112.56	84.66	82.53	79.6	95.9	112.5	128.42	113.97	116.69	95.76	88.2	92.23	90.2	105.52	101.74	85.42
Tlr2		NM_011905.2	NM_011905.2:255	Endogenous	mRNA	100	11.13	11.91	5.71	11.99	6.24	6.93	15.36	13.1	2.81	8.91	4.93	11.11	5.61	4.5	4.08	4.07	10.27	7.07	14.06	4.19	7.73	5.55	5.81	2.44
Tlr4		NM_021297.2	NM_021297.2:2510	Endogenous	mRNA	100	11.13	19.86	17.13	13.99	24.94	16.17	15.36	19.65	16.88	20.79	12.32	16.66	10.66	15.3	13.76	16.28	14	10.28	14.06	8.38	5.15	23.6	10.17	13.42
Tlr7		NM_133211.3	NM_133211.3:3210	Endogenous	mRNA	100	8.35	7.94	17.13	7.99	4.16	11.55	21.5	10.92	5.63	7.43	7.39	12.96	11.22	8.1	8.66	6.78	8.4	10.28	6.39	13.62	6.44	9.72	5.81	7.32
Tm4sf1		NM_008536.3	NM_008536.3:652	Endogenous	mRNA	100	33.39	29.79	32.36	33.96	41.57	57.74	18.43	37.12	30.95	63.87	23.4	37.02	53.84	34.65	44.33	40.7	31.74	47.56	35.79	30.39	41.24	31.94	30.52	26.85
Tmc7		NM_172476.4	NM_172476.4:1285	Endogenous	mRNA	100	33.39	39.71	38.07	35.96	41.57	39.26	46.07	37.12	42.21	50.5	51.73	37.02	31.41	41.4	34.65	27.14	35.01	29.56	30.68	45.07	50.26	48.6	34.88	34.17
Tmcc3		NM_172051.2	NM_172051.2:3825	Endogenous	mRNA	100	144.69	196.59	192.26	211.78	112.24	113.17	175.07	187.8	191.35	185.66	178.6	166.6	140.77	189.45	171.73	152.41	161.03	178.03	143.17	140.44	182.98	158.29	187.5	161.08
Tmem100		NM_026433.2	NM_026433.2:1350	Endogenous	mRNA	100	72.35	49.64	60.92	67.93	56.12	55.43	79.86	54.59	42.21	47.53	65.28	53.68	73.47	66.15	55.54	68.29	55.55	72.63	54.97	56.6	51.54	45.82	46.51	62.23
Tmem119		NM_146162.2	NM_146162.2:1550	Endogenous	mRNA	100	114.08	71.49	106.6	93.9	81.06	92.39	104.43	100.45	98.49	130.7	98.54	124.02	95.9	113.85	108.03	101.31	122.29	106.69	67.75	105.86	92.78	113.86	90.11	112.26
Tmem144		NM_027495.4	NM_027495.4:1525	Endogenous	mRNA	100	58.43	71.49	39.98	37.96	39.49	50.81	55.28	74.24	42.21	51.98	66.51	72.19	37.02	50.85	44.33	44.32	52.28	48.85	43.46	40.87	55.41	49.99	49.42	30.51
Tmem173		NM_028261.1	NM_028261.1:1792	Endogenous	mRNA	100	5.57	13.9	1.9	9.99	8.31	9.24	6.14	15.29	19.7	13.37	6.16	12.96	8.41	5.85	7.64	12.21	14.47	11.57	8.95	14.67	6.44	4.17	1.45	13.42
Tmem204		NM_001001183.1	NM_001001183.1:1006	Endogenous	mRNA	100	16.7	21.84	11.42	11.99	29.1	16.17	12.29	15.29	11.26	17.82	9.85	16.66	11.78	11.7	16.82	14.02	12.6	12.85	8.95	10.48	18.04	18.05	15.99	13.42
Tmem206		NM_025864.3	NM_025864.3:845	Endogenous	mRNA	100	97.39	75.46	45.69	89.91	58.2	66.98	49.14	78.61	56.28	68.32	65.28	70.34	48.79	58.95	53.51	64.22	59.28	50.13	70.31	45.07	78.61	77.76	74.13	62.23
Tmem37		NM_019432.2	NM_019432.2:445	Endogenous	mRNA	100	2.78	7.94	11.42	17.98	18.71	11.55	6.14	10.92	22.51	8.91	9.85	12.96	11.22	11.7	12.74	9.05	9.34	9	10.23	7.34	10.31	9.72	5.81	10.98
Tmem64		NM_181401.3	NM_181401.3:1125	Endogenous	mRNA	100	425.73	365.38	376.91	383.6	363.73	318.73	359.35	434.55	334.86	448.54	420.02	433.15	358.94	366.3	371.49	392.57	387.88	359.92	354.08	342.72	418.8	391.55	369.18	373.4
Tmem88b		NM_001033394.3	NM_001033394.3:1122	Endogenous	mRNA	100	136.34	131.06	118.02	181.81	170.44	133.96	168.93	144.12	126.63	170.8	158.89	101.81	125.07	153	134.02	128.44	155.9	147.18	100.98	103.76	161.08	154.12	168.6	134.23
Tnf		NM_013693.2	NM_013693.2:514	Endogenous	mRNA	100	2.78	3.97	3.81	5.99	10.39	2.31	3.07	8.73	8.44	2.97	7.39	3.7	3.37	4.5	2.55	4.52	5.6	3.86	5.11	2.1	3.87	4.17	5.81	7.32
Tnfrsf10b		NM_020275.3	NM_020275.3:1625	Endogenous	mRNA	100	5.57	11.91	5.71	7.99	10.39	4.62	15.36	8.73	19.7	7.43	11.09	1.85	4.49	6.75	6.62	6.78	10.74	11.57	7.67	1.05	9.02	4.17	8.72	4.88
Tnfrsf11b		NM_008764.3	NM_008764.3:35	Endogenous	mRNA	100	5.57	5.96	7.61	9.99	18.71	11.55	12.29	10.92	19.7	10.4	7.39	7.4	6.17	4.5	7.13	8.59	6.53	6.43	8.95	5.24	6.44	8.33	10.17	9.76
Tnfrsf12a		NM_001161746.1	NM_001161746.1:517	Endogenous	mRNA	100	52.87	59.57	78.05	71.92	78.98	71.6	70.64	78.61	45.02	66.84	51.73	44.43	75.15	53.1	46.88	67.39	56.01	59.77	58.8	48.21	77.32	40.27	43.6	59.79
Tnfrsf13c		NM_028075.2	NM_028075.2:1170	Endogenous	mRNA	100	5.57	11.91	11.42	13.99	16.63	13.86	12.29	2.18	14.07	5.94	8.62	1.85	6.17	7.2	6.62	5.43	9.34	6.43	6.39	5.24	10.31	5.55	8.72	8.54
Tnfrsf17		NM_011608.1	NM_011608.1:140	Endogenous	mRNA	100	5.57	17.87	3.81	7.99	4.16	11.55	3.07	17.47	8.44	2.97	8.62	7.4	3.93	6.75	6.62	8.59	9.8	7.07	3.83	5.24	11.6	6.94	5.81	10.98
Tnfrsf1a		NM_011609.2	NM_011609.2:615	Endogenous	mRNA	100	36.17	51.63	26.65	47.95	33.26	39.26	55.28	48.04	30.95	69.81	35.72	14.81	52.72	45.9	38.73	36.63	37.34	44.35	28.12	32.49	39.95	51.37	34.88	35.39
Tnfrsf1b		NM_011610.3	NM_011610.3:3270	Endogenous	mRNA	100	8.35	11.91	3.81	15.98	24.94	18.48	12.29	8.73	11.26	16.34	7.39	16.66	7.29	10.35	7.64	7.24	12.6	14.78	11.5	14.67	11.6	16.66	7.27	8.54
Tnfrsf25		NM_033042.3	NM_033042.3:685	Endogenous	mRNA	100	2.78	19.86	13.33	7.99	8.31	9.24	15.36	8.73	16.88	4.46	3.7	3.7	11.22	6.75	4.59	9.05	7	9.64	10.23	10.48	7.73	11.11	11.63	7.32
Tnfrsf4		NM_011659.2	NM_011659.2:320	Endogenous	mRNA	95.83	2.78	7.94	1.9	4	6.24	6.93	3.07	4.37	5.63	5.94	6.16	3.7	3.93	1.8	1.53	2.26	2.33	1	3.83	2.1	2.58	1.39	4.36	2.44
Tnfsf10		NM_009425.2	NM_009425.2:2055	Endogenous	mRNA	100	2.78	9.93	5.71	4	8.31	6.93	15.36	6.55	16.88	7.43	7.39	1.85	5.61	6.3	6.62	9.05	8.87	14.14	3.83	4.19	9.02	12.5	7.27	3.66
Tnfsf12		NM_011614.3	NM_011614.3:1215	Endogenous	mRNA	100	27.83	25.81	34.26	39.96	45.73	32.34	21.5	28.39	33.77	41.59	32.02	29.62	35.89	36	34.14	38.44	35.01	37.92	28.12	23.06	33.5	30.55	33.43	28.07
Tnfsf13b		NM_033622.1	NM_033622.1:225	Endogenous	mRNA	100	11.13	5.96	9.52	7.99	22.86	11.55	12.29	13.1	25.33	7.43	7.39	9.26	8.97	6.75	8.15	11.76	9.34	5.78	8.95	8.38	7.73	13.88	7.27	8.54
Tnfsf4		NM_009452.2	NM_009452.2:346	Endogenous	mRNA	100	5.57	1.99	3.81	2	2.08	2.31	3.07	2.18	14.07	1.49	1.23	7.4	2.24	1.8	2.04	4.52	2.33	3.86	3.83	3.14	1.29	8.33	2.91	1.22
Tnfsf8		NM_009403.2	NM_009403.2:125	Endogenous	mRNA	100	5.57	3.97	3.81	9.99	14.55	9.24	9.21	13.1	11.26	2.97	1.23	5.55	2.8	4.5	4.08	4.97	6.53	3.21	6.39	3.14	3.87	2.78	1.45	8.54
Top2a		NM_011623.2	NM_011623.2:1953	Endogenous	mRNA	100	11.13	9.93	9.52	17.98	8.31	6.93	12.29	19.65	22.51	8.91	7.39	9.26	10.1	8.1	7.13	9.95	12.6	21.21	12.78	10.48	12.89	4.17	8.72	14.64
Topbp1		NM_176979.5	NM_176979.5:3564	Endogenous	mRNA	100	27.83	39.71	19.04	25.97	37.41	18.48	24.57	26.2	19.7	31.19	27.1	37.02	29.16	32.4	30.07	31.66	29.87	36.63	21.73	26.2	41.24	23.6	26.16	31.73
Tpd52		NM_001025262.1	NM_001025262.1:2054	Endogenous	mRNA	100	420.16	422.96	500.65	429.55	486.37	457.31	426.92	428	368.63	344.58	496.39	416.49	509.81	457.2	510.6	485.74	476.57	579.72	441.01	441.24	425.24	451.26	425.86	483.23
Tpsb2		NM_010781.3	NM_010781.3:502	Endogenous	mRNA	100	8.35	1.99	1.9	5.99	6.24	2.31	3.07	2.18	11.26	5.94	2.46	1.85	2.24	2.7	4.59	3.62	1.87	2.57	2.56	1.05	2.58	1.39	4.36	1.22
Tradd		NM_001033161.2	NM_001033161.2:562	Endogenous	mRNA	100	13.91	15.89	20.94	23.97	12.47	23.1	15.36	21.84	19.7	22.28	13.55	24.06	17.39	15.75	12.74	16.28	17.74	16.07	25.57	16.77	21.91	6.94	17.44	7.32
Traf1		NM_009421.3	NM_009421.3:566	Endogenous	mRNA	100	8.35	15.89	7.61	9.99	12.47	13.86	18.43	4.37	11.26	10.4	11.09	11.11	12.34	7.2	8.66	12.21	11.67	14.14	10.23	7.34	10.31	5.55	8.72	17.08
Traf2		NM_009422.2	NM_009422.2:1334	Endogenous	mRNA	100	77.91	59.57	59.01	77.92	49.88	39.26	104.43	63.33	53.47	66.84	57.89	59.23	75.15	84.15	74.91	79.6	78.88	75.2	42.18	42.97	63.14	74.98	56.68	61.01
Traf3		NM_011632.3	NM_011632.3:884	Endogenous	mRNA	100	91.82	91.34	68.53	109.88	66.51	48.5	76.78	82.98	98.49	106.94	78.83	81.45	67.86	76.05	81.02	77.79	71.88	77.12	74.14	81.75	73.45	51.37	69.77	78.1
Traf6		NM_009424.2	NM_009424.2:980	Endogenous	mRNA	100	64	91.34	49.49	73.92	78.98	78.53	58.36	61.14	50.65	68.32	64.05	64.79	61.69	71.1	70.32	69.2	62.08	71.34	63.91	53.45	63.14	52.76	62.5	70.78
Trat1		NM_198297.3	NM_198297.3:535	Endogenous	mRNA	100	5.57	1.99	3.81	5.99	18.71	2.31	6.14	4.37	11.26	5.94	2.46	7.4	5.05	2.25	4.59	4.97	4.2	8.36	6.39	10.48	6.44	11.11	4.36	2.44
Trem1		NM_021406.5	NM_021406.5:1704	Endogenous	mRNA	95.83	5.57	7.94	3.81	7.99	10.39	6.93	3.07	4.37	5.63	2.97	2.46	1.85	6.17	1	5.61	4.52	6.07	6.43	2.56	7.34	6.44	4.17	4.36	2.44
Trem2		NM_031254.2	NM_031254.2:646	Endogenous	mRNA	100	64	67.52	78.05	41.96	37.41	83.15	58.36	48.04	73.16	95.06	81.29	55.53	32.53	31.05	26.5	35.73	33.61	37.28	30.68	15.72	32.22	31.94	39.24	18.3
Trem3		NM_021407.3	NM_021407.3:672	Endogenous	mRNA	100	8.35	5.96	9.52	7.99	8.31	4.62	15.36	10.92	14.07	2.97	6.16	1.85	3.37	5.4	6.62	4.52	6.07	8.36	1.28	4.19	7.73	5.55	4.36	2.44
Trim47		NM_001205081.1	NM_001205081.1:2019	Endogenous	mRNA	100	25.04	21.84	20.94	27.97	22.86	13.86	27.64	26.2	25.33	29.7	16.01	35.17	25.24	25.65	24.46	27.59	24.27	34.06	24.29	22.01	25.77	20.83	23.26	30.51
Trp53		NM_011640.1	NM_011640.1:1835	Endogenous	mRNA	100	30.61	45.67	41.88	47.95	37.41	50.81	43	41.49	42.21	41.59	36.95	40.72	48.79	43.2	38.73	38.44	40.14	46.92	46.02	38.78	42.52	44.43	40.7	35.39
Trp53bp2		NM_173378.2	NM_173378.2:2328	Endogenous	mRNA	100	83.48	79.43	64.72	71.92	58.2	39.26	58.36	74.24	64.72	93.57	73.9	72.19	51.04	74.25	73.89	49.75	66.28	53.99	62.64	49.26	48.97	79.14	69.77	48.81
Trp73		NM_011642.3	NM_011642.3:2632	Endogenous	mRNA	100	19.48	19.86	7.61	15.98	8.31	18.48	21.5	8.73	8.44	11.88	3.7	3.7	10.1	10.35	10.19	10.4	15.4	10.93	12.78	10.48	9.02	6.94	7.27	10.98
Trpa1		NM_177781.4	NM_177781.4:2130	Endogenous	mRNA	100	8.35	3.97	3.81	11.99	12.47	16.17	3.07	8.73	2.81	1.49	4.93	7.4	6.73	4.5	4.08	4.52	5.6	6.43	2.56	5.24	7.73	5.55	8.72	9.76
Trpm4		NM_175130.4	NM_175130.4:1145	Endogenous	mRNA	100	16.7	15.89	7.61	11.99	27.02	6.93	18.43	15.29	22.51	29.7	18.48	18.51	14.02	16.65	19.36	16.73	13.07	18	17.9	16.77	12.89	18.05	15.99	18.3
Tspan18		NM_183180.2	NM_183180.2:1008	Endogenous	mRNA	100	19.48	23.83	5.71	15.98	33.26	25.41	30.71	13.1	30.95	29.7	22.17	18.51	11.22	14.4	21.4	22.61	14.47	18	16.62	14.67	25.77	22.22	13.08	9.76
Ttr		NM_013697.4	NM_013697.4:855	Endogenous	mRNA	100	559.29	450.76	449.25	419.56	590.29	635.15	264.14	262.04	382.7	558.45	218.02	266.55	558.04	453.6	427.03	412.02	431.29	423.54	382.2	453.82	355.66	213.83	473.83	477.13
Tubb3		NM_023279.2	NM_023279.2:179	Endogenous	mRNA	100	2465.32	1779.23	1888.37	2061.83	2055.62	1977.06	2067.04	2022.08	2076.7	1779.32	2044.67	1951.02	2146.91	2175.28	2068.4	2449.48	2089.25	2227.62	2033.74	2008.11	2007.67	1978.59	2039.19	2217.23
Tubb4a		NM_009451.3	NM_009451.3:1819	Endogenous	mRNA	100	673.37	482.54	576.79	607.36	609	655.94	586.63	563.39	486.81	637.17	715.63	551.62	634.88	740.69	755.2	801.87	785.1	821.38	559.88	595.31	586.32	653.98	616.26	643.08
Txnrd1		NM_015762.2	NM_015762.2:2245	Endogenous	mRNA	100	300.51	327.65	329.32	357.62	340.87	327.97	340.92	279.51	343.3	313.39	317.79	283.21	385.86	325.35	381.68	364.53	352.88	360.56	310.62	269.35	344.06	280.47	276.16	325.81
Tyrobp		NM_011662.2	NM_011662.2:130	Endogenous	mRNA	100	147.47	117.16	144.67	133.86	201.61	217.11	122.86	141.94	135.07	114.36	147.81	153.64	169.94	132.3	120.26	132.51	126.03	159.39	153.39	105.86	108.24	124.96	94.47	141.55
Ugt8a		NM_011674.4	NM_011674.4:138	Endogenous	mRNA	100	178.08	216.45	127.54	207.78	207.85	200.94	233.43	214	168.84	215.36	198.31	207.32	134.6	217.8	189.06	190.86	182.97	192.17	182.79	187.61	175.25	224.93	236.91	231.85
Ulk1		NM_009469.3	NM_009469.3:4050	Endogenous	mRNA	100	289.38	279.99	270.31	329.65	293.07	244.82	304.07	301.35	317.98	366.85	339.96	298.02	232.19	310.95	323.59	283.57	288.93	287.93	242.87	244.2	310.56	291.58	308.13	320.93
Ung		NM_001040691.1	NM_001040691.1:336	Endogenous	mRNA	100	8.35	15.89	26.65	25.97	27.02	30.03	33.79	30.57	19.7	31.19	28.33	38.87	26.36	23.4	22.93	28.04	26.14	28.92	19.17	18.87	30.93	31.94	21.8	19.52
Uty		NM_009484.2	NM_009484.2:3530	Endogenous	mRNA	100	2.78	11.91	79.95	4	85.22	78.53	3.07	2.18	5.63	65.35	80.06	64.79	4.49	61.65	69.81	60.6	2.8	1.93	61.36	67.08	3.87	2.78	2.91	70.78
Vamp7		NM_011515.4	NM_011515.4:390	Endogenous	mRNA	100	442.42	498.42	508.26	483.49	401.15	411.12	515.99	467.3	438.98	405.47	482.84	351.7	470.55	412.2	464.23	480.76	406.55	530.23	469.13	452.77	445.86	427.65	440.4	444.18
Vav1		NM_011691.4	NM_011691.4:1640	Endogenous	mRNA	100	22.26	27.8	19.04	27.97	20.78	18.48	30.71	41.49	30.95	19.31	13.55	16.66	31.97	29.7	25.99	30.75	35.01	34.06	42.18	35.63	25.77	27.77	34.88	37.83
Vegfa		NM_001025250.3	NM_001025250.3:3015	Endogenous	mRNA	100	155.82	192.62	133.25	209.78	149.65	117.79	119.78	165.96	168.84	175.26	145.34	118.47	111.61	173.25	150.33	132.97	161.03	148.47	143.17	142.54	132.73	204.11	127.9	159.86
Vim		NM_011701.4	NM_011701.4:34	Endogenous	mRNA	100	86.26	97.3	108.51	119.87	155.89	147.82	144.36	115.73	67.53	185.66	112.09	124.02	130.68	103.05	113.64	97.24	86.82	96.41	116.32	112.14	149.48	122.19	126.45	118.37
Vps4a		NM_126165.1	NM_126165.1:994	Endogenous	mRNA	100	447.99	333.61	424.5	323.66	332.56	392.64	359.35	364.67	391.14	380.22	385.53	285.06	443.07	413.55	419.9	475.33	428.03	492.31	343.86	359.49	438.13	374.89	436.04	353.88
Vps4b		NM_009190.2	NM_009190.2:640	Endogenous	mRNA	100	61.22	87.37	89.47	81.91	64.43	64.67	70.64	82.98	75.98	72.78	97.31	64.79	72.91	75.15	81.02	82.76	75.15	76.48	67.75	77.56	64.43	86.09	78.49	75.66
Was		NM_009515.2	NM_009515.2:1617	Endogenous	mRNA	100	8.35	11.91	17.13	9.99	6.24	25.41	24.57	17.47	16.88	11.88	9.85	5.55	12.9	12.15	8.15	14.47	13.07	10.93	11.5	6.29	10.31	4.17	2.91	4.88
Wdr5		NM_080848.2	NM_080848.2:1704	Endogenous	mRNA	100	72.35	67.52	74.24	57.94	76.9	36.95	33.79	91.71	95.67	69.81	59.12	61.08	54.4	65.25	69.81	67.39	53.68	73.27	71.58	44.02	56.7	58.32	43.6	74.44
Xcl1		NM_008510.1	NM_008510.1:103	Endogenous	mRNA	100	2.78	7.94	9.52	4	8.31	2.31	30.71	13.1	11.26	7.43	6.16	16.66	11.22	6.3	4.08	3.17	8.4	9.64	16.62	14.67	6.44	1.39	2.91	9.76
Xiap		NM_009688.2	NM_009688.2:1654	Endogenous	mRNA	100	667.81	669.2	706.24	651.32	577.82	586.65	672.63	631.08	644.4	582.21	651.58	599.74	570.94	623.24	678.26	590.66	628.74	670.34	621.24	557.58	563.13	658.14	571.21	602.81
Xrcc6		NM_010247.2	NM_010247.2:1640	Endogenous	mRNA	100	58.43	53.62	55.2	41.96	45.73	43.88	58.36	80.8	53.47	80.2	56.66	33.32	45.43	58.5	61.66	68.74	56.48	56.56	56.24	52.4	56.7	56.93	71.22	52.47
Zbp1		NM_021394.2	NM_021394.2:473	Endogenous	mRNA	100	11.13	5.96	17.13	5.99	6.24	4.62	6.14	6.55	14.07	7.43	4.93	1.85	8.41	4.5	5.61	8.14	8.87	5.14	5.11	2.1	5.15	12.5	2.91	6.1
Zfp367		NM_175494.4	NM_175494.4:1235	Endogenous	mRNA	100	108.52	93.33	133.25	145.85	87.3	71.6	107.5	107	101.3	109.91	131.79	112.91	122.26	114.75	111.09	100.86	124.63	151.04	88.2	104.81	113.4	90.25	119.18	106.16
Aars		NM_146217.4	NM_146217.4:716	Housekeeping	mRNA	100	411.81	327.65	293.15	317.67	342.95	314.11	399.28	375.59	351.74	365.37	337.49	323.94	292.2	352.8	327.66	355.48	350.08	333.56	320.85	317.57	355.66	344.34	364.82	350.22
Asb10		NM_080444.4	NM_080444.4:1884	Housekeeping	mRNA	91.67	2.78	1.99	1.9	4	2.08	2.31	6.14	2.18	2.81	1.49	1.23	3.7	1.12	1	2.55	1.81	1	3.86	1.28	3.14	7.73	1.39	1.45	1.22
Ccdc127		NM_024201.3	NM_024201.3:204	Housekeeping	mRNA	100	345.03	345.52	314.09	349.63	347.11	374.16	331.71	377.77	289.84	359.43	364.59	396.13	363.99	341.1	345.5	371.76	347.27	356.06	310.62	364.73	353.08	320.74	331.39	355.1
Cnot10		NM_153585.5	NM_153585.5:714	Housekeeping	mRNA	100	111.3	146.95	121.83	145.85	122.63	150.13	172	117.92	101.3	167.83	156.43	144.38	111.61	118.35	147.78	119.85	134.43	125.33	147	139.39	144.33	158.29	149.71	159.86
Csnk2a2		NM_009974.3	NM_009974.3:1066	Housekeeping	mRNA	100	345.03	291.9	317.9	329.65	282.67	300.25	331.71	316.63	306.72	352	363.36	372.06	380.81	366.3	346.52	374.48	365.48	372.77	340.02	310.23	329.89	347.12	322.67	344.12
Fam104a		NM_138598.5	NM_138598.5:1120	Housekeeping	mRNA	100	77.91	49.64	78.05	87.91	45.73	80.84	67.57	72.06	64.72	69.81	81.29	103.66	120.02	95.85	87.65	110.81	93.35	107.33	69.03	69.17	73.45	101.36	69.77	82.98
Gusb		NM_010368.1	NM_010368.1:1735	Housekeeping	mRNA	100	27.83	37.73	28.55	35.96	29.1	34.64	21.5	32.76	45.02	26.73	24.63	35.17	27.48	28.35	27.52	24.42	31.74	26.35	30.68	27.25	20.62	18.05	34.88	24.41
Lars		NM_134137.2	NM_134137.2:945	Housekeeping	mRNA	100	166.95	200.56	215.11	221.77	178.75	152.44	227.28	196.53	168.84	212.39	197.08	216.57	155.91	174.15	161.54	161.01	190.91	203.74	200.69	211.71	202.31	213.83	190.4	218.43
Mto1		NM_026658.2	NM_026658.2:1058	Housekeeping	mRNA	100	128	111.2	129.44	97.9	128.87	87.77	125.93	141.94	140.7	112.88	126.87	114.77	139.09	133.2	124.34	134.32	105.49	118.9	127.83	119.48	135.31	122.19	125	96.4
Supt7l		NM_028150.1	NM_028150.1:180	Housekeeping	mRNA	100	80.69	85.39	102.79	69.93	95.61	124.72	79.86	74.24	90.05	74.26	98.54	87	93.66	86.4	77.46	81.41	84.48	82.27	75.42	89.09	90.2	98.58	71.22	80.54
Tada2b		NM_001170454.1	NM_001170454.1:3224	Housekeeping	mRNA	100	178.08	150.92	188.46	171.82	151.73	147.82	153.57	159.41	163.21	148.52	136.72	138.83	175.54	176.85	189.06	175.03	163.84	167.75	159.78	151.97	162.37	194.39	142.44	163.52
Tbp		NM_013684.3	NM_013684.3:70	Housekeeping	mRNA	100	150.26	133.04	127.54	139.85	174.59	154.75	122.86	122.29	140.7	127.73	120.71	96.26	158.16	133.65	149.31	156.94	132.56	143.32	148.28	149.87	141.75	127.74	142.44	151.31
Xpnpep1		NM_133216.3	NM_133216.3:1826	Housekeeping	mRNA	100	214.25	182.69	196.07	191.8	157.96	166.29	218.07	189.98	168.84	209.42	184.76	181.4	206.39	201.6	213.52	202.62	212.85	219.16	193.02	198.09	221.64	190.22	216.56	235.51
NEG_A		ERCC_00096.1	ERCC_00096.1:230	Negative	SYSTEM	83.33	1	1	4	4	3	3	1	2	2	1	3	3	8	12	14	6	10	11	5	5	4	3	3	3
NEG_B		ERCC_00041.1	ERCC_00041.1:440	Negative	SYSTEM	91.67	1	3	3	4	4	2	2	1	5	3	2	2	11	9	7	10	11	12	3	4	4	4	2	3
NEG_C		ERCC_00019.1	ERCC_00019.1:140	Negative	SYSTEM	95.83	5	5	1	2	2	4	2	5	6	3	3	7	11	21	14	16	24	16	8	6	7	4	6	5
NEG_D		ERCC_00076.1	ERCC_00076.1:355	Negative	SYSTEM	91.67	1	5	5	8	4	4	2	2	1	3	2	4	9	15	11	20	7	15	2	6	10	3	2	2
NEG_E		ERCC_00098.1	ERCC_00098.1:785	Negative	SYSTEM	87.5	1	3	5	5	2	3	6	1	4	3	4	3	8	12	13	9	10	12	4	6	7	1	3	6
NEG_F		ERCC_00126.1	ERCC_00126.1:220	Negative	SYSTEM	91.67	1	5	7	3	1	3	6	9	5	3	7	2	12	19	23	26	23	23	8	2	6	4	5	5
NEG_G		ERCC_00144.1	ERCC_00144.1:15	Negative	SYSTEM	79.17	2	5	1	7	3	2	1	1	1	3	2	5	6	3	8	5	7	9	1	4	3	2	2	3
NEG_H		ERCC_00154.1	ERCC_00154.1:115	Negative	SYSTEM	91.67	1	5	6	4	2	6	1	5	4	4	4	2	11	13	9	11	14	17	7	4	3	6	7	7
POS_A		ERCC_00117.1	ERCC_00117.1:385	Positive	SYSTEM	100	7915	10681	8716	9569	9668	11484	8146	9583	9760	10268	8362	6796	39753	40041	38553	39441	38337	39303	8796	11311	11538	8561	9180	10651
POS_B		ERCC_00112.1	ERCC_00112.1:695	Positive	SYSTEM	100	3292	4155	3537	3965	3862	4341	3329	3900	3822	3968	3350	2847	14553	14724	14393	14126	14611	14448	3613	4569	4540	3346	3591	4268
POS_C		ERCC_00002.1	ERCC_00002.1:850	Positive	SYSTEM	100	877	1127	917	1261	1195	1166	854	1062	1101	1076	994	743	3703	3898	3825	3867	3901	3882	1126	1281	1279	900	919	1226
POS_D		ERCC_00092.1	ERCC_00092.1:540	Positive	SYSTEM	100	207	262	225	266	209	258	190	222	251	253	212	183	899	864	908	899	811	813	251	282	312	207	248	276
POS_E		ERCC_00035.1	ERCC_00035.1:485	Positive	SYSTEM	100	13	25	23	19	19	19	23	24	25	32	16	14	107	129	118	125	133	120	21	32	36	30	25	36
POS_F		ERCC_00034.1	ERCC_00034.1:195	Positive	SYSTEM	100	14	19	13	16	13	13	10	15	18	14	15	9	42	56	64	57	69	75	14	24	22	18	17	15

## Sheet: DE PBS comparisons
	Log2 fold change	std error (log2)	Lower confidence limit (log2)	Upper confidence limit (log2)	Linear fold change	Lower confidence limit (linear)	Upper confidence limit (linear)	P-value	BY.p.value	method	Gene.sets	probe.ID
Rgl1-mRNA	0.555	0.0601	0.437	0.673	1.47	1.35	1.59	3.28e-06	0.0121	loglinear	Growth Factor Signaling, Microglia Function	NM_016846.3:3320
Ldha-mRNA	0.481	0.0623	0.359	0.603	1.4	1.28	1.52	1.61e-05	0.0178	loglinear	Microglia Function	NM_010699.2:1354
Ptms-mRNA	0.585	0.0766	0.435	0.735	1.5	1.35	1.66	1.76e-05	0.0178	loglinear	Microglia Function	NM_026988.2:755
Ppp3r1-mRNA	0.469	0.062	0.347	0.59	1.38	1.27	1.51	1.92e-05	0.0178	loglinear	Adaptive Immune Response, Apoptosis, Growth Factor Signaling, Innate Immune Response, Wnt	NM_024459.2:1390
Dlg4-mRNA	0.595	0.0836	0.431	0.759	1.51	1.35	1.69	3.23e-05	0.022	loglinear	Adaptive Immune Response, Angiogenesis, Cytokine Signaling, Growth Factor Signaling, Insulin Signaling, Neurons and Neurotransmission	NM_001109752.1:1866
Bnip3l-mRNA	0.607	0.0866	0.438	0.777	1.52	1.35	1.71	3.66e-05	0.022	loglinear	Apoptosis, Autophagy	NM_009761.3:1738
H2afx-mRNA	0.388	0.0562	0.278	0.498	1.31	1.21	1.41	4.17e-05	0.022	loglinear	Cell Cycle, Cellular Stress, DNA Damage, Epigenetic Regulation, Wnt	NM_010436.2:980
Mapk14-mRNA	0.449	0.0666	0.318	0.579	1.36	1.25	1.49	5.15e-05	0.0238	loglinear	Angiogenesis, Autophagy, Cellular Stress, Growth Factor Signaling, Innate Immune Response	NM_011951.2:1420
Hdac2-mRNA	0.248	0.0375	0.175	0.321	1.19	1.13	1.25	5.91e-05	0.0243	loglinear	Cell Cycle, Cellular Stress, Epigenetic Regulation, Growth Factor Signaling, Notch	NM_008229.2:1010
Rsad2-mRNA	-1.53	0.254	-2.03	-1.03	0.347	0.246	0.489	0.000128	0.0473	lm.nb	Inflammatory Signaling, Microglia Function	NM_021384.2:3185
Stmn1-mRNA	0.402	0.0714	0.262	0.542	1.32	1.2	1.46	0.000217	0.0731	loglinear	Growth Factor Signaling, Microglia Function	NM_019641.3:595
Rab7-mRNA	0.328	0.0589	0.212	0.443	1.26	1.16	1.36	0.000239	0.0738	loglinear	Adaptive Immune Response, Autophagy	NM_009005.2:490
Srxn1-mRNA	0.373	0.0682	0.239	0.506	1.29	1.18	1.42	0.000277	0.079	loglinear	Cellular Stress	NM_029688.4:2010
Gria4-mRNA	-0.418	0.0786	-0.573	-0.264	0.748	0.672	0.833	0.000337	0.0892	loglinear	Neurons and Neurotransmission	NM_001113180.1:1274
Map2k4-mRNA	0.374	0.0744	0.228	0.52	1.3	1.17	1.43	0.000518	0.126	loglinear	Adaptive Immune Response, Apoptosis, Cellular Stress, Growth Factor Signaling, Innate Immune Response	NM_009157.4:1335
Nrgn-mRNA	0.552	0.111	0.335	0.769	1.47	1.26	1.7	0.000543	0.126	lm.nb	Neurons and Neurotransmission	NM_022029.2:192
Rbfox3-mRNA	0.42	0.0853	0.253	0.587	1.34	1.19	1.5	0.0006	0.131	loglinear	Neurons and Neurotransmission	NM_001024931.2:2700
Prkaca-mRNA	0.214	0.0437	0.128	0.3	1.16	1.09	1.23	0.000635	0.131	loglinear	Adaptive Immune Response, Angiogenesis, Apoptosis, Autophagy, Cell Cycle, Cytokine Signaling, Growth Factor Signaling, Lipid Metabolism, Neurons and Neurotransmission, Wnt	NM_008854.3:699
Gria2-mRNA	-0.453	0.0968	-0.643	-0.264	0.73	0.64	0.833	0.000863	0.153	lm.nb	Neurons and Neurotransmission	NM_001039195.1:300
Bok-mRNA	0.385	0.0823	0.223	0.546	1.31	1.17	1.46	0.000878	0.153	loglinear	Apoptosis	NM_016778.2:635
Hdac6-mRNA	0.414	0.0887	0.24	0.588	1.33	1.18	1.5	0.000888	0.153	loglinear	Cellular Stress, Epigenetic Regulation, Notch	NM_010413.3:564
Ccni-mRNA	0.232	0.0498	0.134	0.329	1.17	1.1	1.26	0.000909	0.153	loglinear	Cell Cycle	NM_017367.3:1180
Fscn1-mRNA	0.556	0.121	0.318	0.794	1.47	1.25	1.73	0.00101	0.154	lm.nb	Microglia Function	NM_007984.2:1645
Prkar1a-mRNA	0.186	0.0409	0.106	0.266	1.14	1.08	1.2	0.00104	0.154	loglinear	Apoptosis, Growth Factor Signaling	NM_021880.2:2235
Chuk-mRNA	-0.588	0.129	-0.842	-0.335	0.665	0.558	0.793	0.00106	0.154	lm.nb	Adaptive Immune Response, Apoptosis, Cytokine Signaling, Growth Factor Signaling, Inflammatory Signaling, Innate Immune Response, NF-kB	NM_001162410.1:222
Kdm4a-mRNA	0.393	0.0867	0.224	0.563	1.31	1.17	1.48	0.00108	0.154	loglinear	DNA Damage, Epigenetic Regulation	NM_172382.2:1675
Vav1-mRNA	0.79	0.175	0.447	1.13	1.73	1.36	2.19	0.00112	0.154	loglinear	Adaptive Immune Response, Angiogenesis, Autophagy, Cytokine Signaling, Growth Factor Signaling, Innate Immune Response	NM_011691.4:1640
Trem2-mRNA	-1.01	0.226	-1.45	-0.567	0.497	0.366	0.675	0.00119	0.157	lm.nb	Adaptive Immune Response, Inflammatory Signaling, Microglia Function	NM_031254.2:646
Rac1-mRNA	0.197	0.0455	0.108	0.287	1.15	1.08	1.22	0.00148	0.189	loglinear	Adaptive Immune Response, Angiogenesis, Autophagy, Growth Factor Signaling, Innate Immune Response, Neurons and Neurotransmission, Wnt	NM_009007.2:1045
Olfml3-mRNA	0.524	0.129	0.27	0.777	1.44	1.21	1.71	0.00232	0.286	loglinear	Matrix Remodeling	NM_133859.2:1035
Dlx1-mRNA	0.635	0.16	0.321	0.949	1.55	1.25	1.93	0.00267	0.319	lm.nb	Neurons and Neurotransmission	NM_010053.1:2052
Akt1-mRNA	0.338	0.0865	0.168	0.508	1.26	1.12	1.42	0.00294	0.34	loglinear	Adaptive Immune Response, Angiogenesis, Apoptosis, Autophagy, Carbohydrate Metabolism, Cellular Stress, Cytokine Signaling, Growth Factor Signaling, Innate Immune Response, Insulin Signaling, Neurons and Neurotransmission, Wnt	NM_001165894.1:898
Sox10-mRNA	0.577	0.149	0.285	0.869	1.49	1.22	1.83	0.00312	0.35	loglinear	Oligodendrocyte Function	XM_128139.6:2646
Tubb4a-mRNA	0.345	0.0897	0.169	0.52	1.27	1.12	1.43	0.00326	0.355	loglinear	Adaptive Immune Response, Apoptosis, Cell Cycle, Neurons and Neurotransmission	NM_009451.3:1819
Rps2-mRNA	0.381	0.101	0.183	0.58	1.3	1.14	1.49	0.00368	0.39	lm.nb	Microglia Function	NM_008503.5:304
Ehmt2-mRNA	0.404	0.11	0.189	0.619	1.32	1.14	1.54	0.00421	0.423	lm.nb	Cellular Stress, Epigenetic Regulation	NM_145830.1:3475
Tle3-mRNA	0.388	0.106	0.181	0.595	1.31	1.13	1.51	0.0043	0.423	loglinear	Microglia Function, Notch, Wnt	NM_009389.2:3584
Clic4-mRNA	0.244	0.0665	0.114	0.374	1.18	1.08	1.3	0.00434	0.423	loglinear	Autophagy, Microglia Function	NM_013885.2:3280
Hdac1-mRNA	0.227	0.0627	0.104	0.35	1.17	1.07	1.27	0.00468	0.435	loglinear	Cell Cycle, Epigenetic Regulation, Growth Factor Signaling, Notch, Wnt	NM_008228.2:470
Kat2b-mRNA	-0.341	0.0943	-0.526	-0.156	0.789	0.694	0.897	0.0047	0.435	loglinear	Epigenetic Regulation, Notch	NM_020005.3:3030
Gclc-mRNA	0.298	0.0835	0.134	0.461	1.23	1.1	1.38	0.00513	0.463	loglinear	Inflammatory Signaling	NM_010295.2:1102
Hprt-mRNA	0.329	0.0941	0.144	0.513	1.26	1.11	1.43	0.00578	0.504	lm.nb	Apoptosis	NM_013556.2:30
Ak1-mRNA	0.285	0.0816	0.125	0.445	1.22	1.09	1.36	0.00586	0.504	loglinear	Microglia Function	NM_001198790.1:1625
Prkacb-mRNA	0.151	0.0435	0.0658	0.236	1.11	1.05	1.18	0.00599	0.504	loglinear	Adaptive Immune Response, Angiogenesis, Apoptosis, Autophagy, Growth Factor Signaling, Lipid Metabolism, Neurons and Neurotransmission, Wnt	NM_011100.3:3754
Fyn-mRNA	0.238	0.0689	0.103	0.373	1.18	1.07	1.3	0.00617	0.508	loglinear	Adaptive Immune Response, Angiogenesis, Autophagy, Cytokine Signaling, Growth Factor Signaling, Innate Immune Response, Insulin Signaling, Microglia Function	NM_008054.2:1030
Gal3st1-mRNA	0.459	0.133	0.197	0.72	1.37	1.15	1.65	0.00634	0.51	loglinear	Lipid Metabolism, Oligodendrocyte Function	NM_001177691.1:1197
Irak2-mRNA	0.337	0.1	0.14	0.533	1.26	1.1	1.45	0.00724	0.57	loglinear	Apoptosis, Cytokine Signaling, Innate Immune Response	NM_001113553.1:485
Ncor1-mRNA	-0.297	0.0889	-0.471	-0.123	0.814	0.721	0.918	0.00744	0.574	loglinear	Epigenetic Regulation, Growth Factor Signaling, Notch	NM_011308.2:211
Rhoa-mRNA	0.218	0.0659	0.0892	0.348	1.16	1.06	1.27	0.00785	0.593	loglinear	Angiogenesis, Autophagy, Growth Factor Signaling, Wnt	NM_016802.4:1885
Irf1-mRNA	0.491	0.152	0.193	0.79	1.41	1.14	1.73	0.009	0.667	loglinear	Apoptosis, Inflammatory Signaling, Innate Immune Response	NM_008390.1:365
Myc-mRNA	0.899	0.28	0.351	1.45	1.86	1.28	2.73	0.0093	0.673	lm.nb	Apoptosis, Cell Cycle, Cytokine Signaling, Growth Factor Signaling, Notch, Wnt	NM_010849.4:630
Esam-mRNA	0.87	0.272	0.338	1.4	1.83	1.26	2.64	0.00946	0.673	lm.nb	Matrix Remodeling	NM_027102.3:495
Il10rb-mRNA	0.533	0.169	0.203	0.864	1.45	1.15	1.82	0.0101	0.676	lm.nb	Cytokine Signaling, Microglia Function	NM_008349.5:465
Map2k1-mRNA	0.223	0.0707	0.0847	0.362	1.17	1.06	1.29	0.0102	0.676	loglinear	Adaptive Immune Response, Angiogenesis, Autophagy, Cytokine Signaling, Growth Factor Signaling, Innate Immune Response, Insulin Signaling, Microglia Function	NM_008927.3:1695
Nqo1-mRNA	0.245	0.0781	0.0918	0.398	1.19	1.07	1.32	0.0106	0.676	loglinear	Cellular Stress	NM_008706.5:430
Coa5-mRNA	0.232	0.0742	0.0866	0.378	1.17	1.06	1.3	0.0107	0.676	loglinear	Microglia Function	NM_198006.4:1808
Reln-mRNA	-0.531	0.17	-0.865	-0.198	0.692	0.549	0.872	0.0108	0.676	lm.nb	Growth Factor Signaling, Matrix Remodeling, Neurons and Neurotransmission	NM_011261.2:2545
Prkar2b-mRNA	0.287	0.0919	0.107	0.467	1.22	1.08	1.38	0.0109	0.676	loglinear	Apoptosis, Cell Cycle, Growth Factor Signaling	NM_011158.3:918
Smarcd1-mRNA	0.404	0.13	0.15	0.658	1.32	1.11	1.58	0.0109	0.676	lm.nb	Epigenetic Regulation	NM_031842.1:2220
Smarca4-mRNA	0.361	0.116	0.134	0.589	1.28	1.1	1.5	0.011	0.676	lm.nb	Epigenetic Regulation, Wnt	NM_011417.2:3540
Cd47-mRNA	-0.276	0.0897	-0.452	-0.1	0.826	0.731	0.933	0.0117	0.708	lm.nb	Autophagy, Matrix Remodeling	NM_010581.3:165
Cnp-mRNA	-0.164	0.0534	-0.268	-0.0589	0.893	0.83	0.96	0.012	0.708	loglinear	Oligodendrocyte Function	NM_009923.2:166
Ctss-mRNA	0.297	0.0971	0.107	0.487	1.23	1.08	1.4	0.0121	0.708	loglinear	Adaptive Immune Response, Innate Immune Response, Matrix Remodeling, Microglia Function	NM_021281.2:740
Becn1-mRNA	0.177	0.0592	0.0613	0.294	1.13	1.04	1.23	0.0134	0.778	loglinear	Autophagy, Cellular Stress	NM_019584.3:1145
Traf2-mRNA	0.45	0.151	0.154	0.747	1.37	1.11	1.68	0.0139	0.793	lm.nb	Apoptosis, Cytokine Signaling, Growth Factor Signaling, Inflammatory Signaling, Innate Immune Response, NF-kB	NM_009422.2:1334
Sqstm1-mRNA	0.175	0.0604	0.057	0.294	1.13	1.04	1.23	0.0157	0.849	loglinear	Autophagy, Cytokine Signaling, Growth Factor Signaling	NM_011018.2:1430
Jam2-mRNA	-0.231	0.08	-0.388	-0.0746	0.852	0.764	0.95	0.016	0.849	loglinear	Matrix Remodeling, Microglia Function	NM_023844.4:1090
Hat1-mRNA	0.301	0.104	0.0967	0.505	1.23	1.07	1.42	0.0161	0.849	loglinear	Epigenetic Regulation	NM_026115.4:1270
Tgm2-mRNA	1.14	0.394	0.365	1.91	2.2	1.29	3.76	0.0162	0.849	lm.nb	Autophagy, Microglia Function	NM_009373.3:1260
Dot1l-mRNA	-0.664	0.23	-1.12	-0.213	0.631	0.461	0.863	0.0163	0.849	lm.nb	Epigenetic Regulation	NM_199322.1:5490
Sox4-mRNA	0.6	0.209	0.191	1.01	1.52	1.14	2.01	0.0165	0.849	lm.nb	Microglia Function, Wnt	NM_009238.2:2635
Lig1-mRNA	0.351	0.122	0.111	0.59	1.28	1.08	1.51	0.0166	0.849	loglinear	Cell Cycle, DNA Damage	NM_001083188.1:1456
Txnrd1-mRNA	0.142	0.0494	0.0449	0.239	1.1	1.03	1.18	0.0167	0.849	loglinear	Cellular Stress	NM_015762.2:2245
Myd88-mRNA	1.21	0.43	0.371	2.06	2.32	1.29	4.16	0.018	0.884	lm.nb	Apoptosis, Cytokine Signaling, Growth Factor Signaling, Inflammatory Signaling, Innate Immune Response, NF-kB	NM_010851.2:1595
Bag4-mRNA	0.299	0.106	0.0916	0.507	1.23	1.07	1.42	0.018	0.884	loglinear	Apoptosis, Cellular Stress, Innate Immune Response	NM_026121.3:3735
Vps4a-mRNA	0.267	0.0949	0.0814	0.453	1.2	1.06	1.37	0.0182	0.884	loglinear	Autophagy, Neurons and Neurotransmission	NM_126165.1:994
Sesn2-mRNA	0.767	0.273	0.232	1.3	1.7	1.17	2.46	0.0184	0.884	lm.nb	DNA Damage	NM_144907.1:1416
Hira-mRNA	0.331	0.12	0.097	0.566	1.26	1.07	1.48	0.0198	0.933	loglinear	Cellular Stress, Epigenetic Regulation	NM_010435.2:3210
Rela-mRNA	-0.177	0.0639	-0.302	-0.0514	0.885	0.811	0.965	0.02	0.933	loglinear	Adaptive Immune Response, Apoptosis, Cellular Stress, Cytokine Signaling, Growth Factor Signaling, Inflammatory Signaling, Innate Immune Response, NF-kB	NM_009045.4:645
Tbc1d4-mRNA	-0.605	0.22	-1.04	-0.173	0.657	0.487	0.887	0.0206	0.933	lm.nb	Microglia Function, Neurons and Neurotransmission	NM_001081278.2:2610
Pcna-mRNA	0.207	0.0755	0.0592	0.355	1.15	1.04	1.28	0.0206	0.933	loglinear	Cell Cycle, DNA Damage	NM_011045.2:590
Ppp3cb-mRNA	0.219	0.0799	0.0627	0.376	1.16	1.04	1.3	0.0207	0.933	loglinear	Adaptive Immune Response, Apoptosis, Growth Factor Signaling, Innate Immune Response, Wnt	NM_008914.2:2950
Cideb-mRNA	0.488	0.179	0.137	0.839	1.4	1.1	1.79	0.0213	0.941	loglinear	Apoptosis	NM_009894.3:179
Mfge8-mRNA	0.49	0.18	0.138	0.843	1.4	1.1	1.79	0.0214	0.941	lm.nb	Autophagy	NM_008594.2:1357
Bnip3-mRNA	0.22	0.0812	0.0609	0.379	1.16	1.04	1.3	0.0219	0.951	loglinear	Apoptosis, Autophagy, Cellular Stress, Microglia Function	NM_009760.4:1108
Il6ra-mRNA	0.767	0.284	0.212	1.32	1.7	1.16	2.5	0.0221	0.951	lm.nb	Cytokine Signaling, Growth Factor Signaling, Microglia Function	NM_010559.2:2825
Cks1b-mRNA	0.888	0.33	0.241	1.54	1.85	1.18	2.9	0.0228	0.969	lm.nb	Cell Cycle	NM_016904.1:185
Rps9-mRNA	0.315	0.118	0.084	0.547	1.24	1.06	1.46	0.0234	0.984	lm.nb	Microglia Function	NM_029767.2:173
Chn2-mRNA	-0.398	0.149	-0.691	-0.105	0.759	0.619	0.929	0.0237	0.984	lm.nb	Microglia Function	NM_001163640.1:1510
Anapc15-mRNA	0.199	0.0751	0.052	0.347	1.15	1.04	1.27	0.0242	0.996	loglinear	Cell Cycle, Cellular Stress	NM_027532.3:350
Rad17-mRNA	-0.289	0.11	-0.505	-0.0722	0.819	0.705	0.951	0.0259	1	loglinear	Cell Cycle, DNA Damage	NM_001044371.1:386
Gadd45a-mRNA	0.313	0.12	0.0777	0.549	1.24	1.06	1.46	0.0262	1	loglinear	Cell Cycle, DNA Damage, Growth Factor Signaling	NM_007836.1:654
Atm-mRNA	-0.425	0.164	-0.747	-0.104	0.745	0.596	0.931	0.0269	1	lm.nb	Apoptosis, Cell Cycle, Cellular Stress, DNA Damage, NF-kB	NM_007499.2:5543
Bcl2l1-mRNA	0.159	0.0614	0.0383	0.279	1.12	1.03	1.21	0.0273	1	loglinear	Apoptosis, Autophagy, Cytokine Signaling, Growth Factor Signaling, Innate Immune Response, NF-kB	NM_009743.4:200
Snca-mRNA	0.243	0.0954	0.0558	0.43	1.18	1.04	1.35	0.0291	1	loglinear	Cellular Stress, Microglia Function	NM_009221.2:285
Mbd3-mRNA	0.208	0.0818	0.0476	0.368	1.15	1.03	1.29	0.0293	1	loglinear	Epigenetic Regulation	NM_013595.2:420
Suv39h2-mRNA	0.446	0.177	0.0987	0.794	1.36	1.07	1.73	0.0306	1	loglinear	Epigenetic Regulation	NM_022724.4:1427
Pak1-mRNA	0.188	0.0759	0.0389	0.336	1.14	1.03	1.26	0.033	1	loglinear	Adaptive Immune Response, Angiogenesis, Growth Factor Signaling, Innate Immune Response, Microglia Function	NM_011035.2:1615
Pik3r2-mRNA	0.246	0.0995	0.0508	0.441	1.19	1.04	1.36	0.0331	1	loglinear	Adaptive Immune Response, Angiogenesis, Apoptosis, Autophagy, Cytokine Signaling, Growth Factor Signaling, Innate Immune Response, Insulin Signaling	NM_008841.2:230
Mapk10-mRNA	0.217	0.0881	0.0443	0.39	1.16	1.03	1.31	0.0335	1	lm.nb	Adaptive Immune Response, Apoptosis, Autophagy, Cellular Stress, Growth Factor Signaling, Innate Immune Response, Wnt	NM_001081567.1:1496
Casp7-mRNA	0.653	0.266	0.131	1.17	1.57	1.1	2.26	0.0342	1	loglinear	Apoptosis, Innate Immune Response	NM_007611.2:1468
Tpd52-mRNA	0.161	0.0659	0.0321	0.29	1.12	1.02	1.22	0.0344	1	loglinear	Microglia Function, Neurons and Neurotransmission	NM_001025262.1:2054
Rad1-mRNA	0.336	0.138	0.0662	0.606	1.26	1.05	1.52	0.0348	1	lm.nb	Cell Cycle, DNA Damage	NM_011232.2:406
Ets2-mRNA	0.216	0.0886	0.0421	0.389	1.16	1.03	1.31	0.0351	1	loglinear	Cellular Stress, Growth Factor Signaling, Microglia Function	NM_011809.2:3284
Sall1-mRNA	0.367	0.151	0.0711	0.663	1.29	1.05	1.58	0.0354	1	lm.nb	Epigenetic Regulation	NM_021390.3:4875
Igf1r-mRNA	-0.391	0.161	-0.707	-0.0756	0.763	0.613	0.949	0.0355	1	lm.nb	Apoptosis, Autophagy, Carbohydrate Metabolism, Growth Factor Signaling, Insulin Signaling	NM_010513.2:3390
Tbr1-mRNA	0.306	0.126	0.059	0.554	1.24	1.04	1.47	0.0356	1	lm.nb	Neurons and Neurotransmission	NM_009322.3:2354
Erbb3-mRNA	-0.481	0.199	-0.872	-0.09	0.717	0.546	0.94	0.0366	1	lm.nb	Adaptive Immune Response, Angiogenesis, Cytokine Signaling, Growth Factor Signaling, Insulin Signaling, Oligodendrocyte Function	NM_010153.1:1290
Cln3-mRNA	0.224	0.0933	0.0414	0.407	1.17	1.03	1.33	0.0371	1	loglinear	Autophagy	NM_001146311.1:378
Ly6a-mRNA	0.468	0.195	0.0858	0.85	1.38	1.06	1.8	0.0373	1	lm.nb	Innate Immune Response	NM_010738.2:206
Csk-mRNA	0.262	0.109	0.0471	0.476	1.2	1.03	1.39	0.0379	1	loglinear	Adaptive Immune Response, Angiogenesis, Autophagy, Growth Factor Signaling, Insulin Signaling	NM_007783.2:268
Rpl36al-mRNA	0.219	0.0919	0.0391	0.399	1.16	1.03	1.32	0.0382	1	lm.nb	Microglia Function	NM_025589.4:74
Setd2-mRNA	-0.266	0.114	-0.49	-0.0417	0.832	0.712	0.972	0.0424	1	lm.nb	Epigenetic Regulation	NM_001081340.2:1345
Bad-mRNA	0.274	0.118	0.0428	0.505	1.21	1.03	1.42	0.0426	1	lm.nb	Adaptive Immune Response, Apoptosis, Autophagy, Cellular Stress, Growth Factor Signaling	NM_007522.3:1146
Plekhb1-mRNA	0.402	0.173	0.0624	0.741	1.32	1.04	1.67	0.0427	1	lm.nb	Neurons and Neurotransmission	NM_001163184.1:1616
Rad9a-mRNA	0.69	0.298	0.106	1.27	1.61	1.08	2.42	0.0432	1	loglinear	Cell Cycle, DNA Damage	NM_011237.2:490
Prdx1-mRNA	0.28	0.122	0.0419	0.519	1.21	1.03	1.43	0.0439	1	loglinear	Cellular Stress	NM_011034.4:1131
Trim47-mRNA	0.637	0.277	0.094	1.18	1.56	1.07	2.27	0.0443	1	loglinear	Microglia Function	NM_001205081.1:2019
Slc2a5-mRNA	0.4	0.175	0.0565	0.744	1.32	1.04	1.67	0.0456	1	loglinear	Microglia Function	NM_019741.3:2305
Fcer1g-mRNA	0.41	0.18	0.0571	0.763	1.33	1.04	1.7	0.046	1	loglinear	Adaptive Immune Response, Autophagy, Inflammatory Signaling, Innate Immune Response	NM_010185.4:264
Xrcc6-mRNA	0.32	0.141	0.0432	0.598	1.25	1.03	1.51	0.0469	1	loglinear	DNA Damage, Innate Immune Response	NM_010247.2:1640
Mpeg1-mRNA	0.363	0.161	0.0475	0.679	1.29	1.03	1.6	0.0478	1	lm.nb	Inflammatory Signaling	NM_010821.1:4135
Asph-mRNA	-0.21	0.0936	-0.394	-0.0266	0.864	0.761	0.982	0.0487	1	loglinear	Microglia Function	NM_001177849.1:400
Fgf13-mRNA	0.199	0.0891	0.0245	0.374	1.15	1.02	1.3	0.0495	1	lm.nb	Growth Factor Signaling, Microglia Function	NM_010200.2:700
Tmem119-mRNA	0.279	0.125	0.033	0.525	1.21	1.02	1.44	0.0504	1	loglinear	Microglia Function	NM_146162.2:1550
Pttg1-mRNA	0.22	0.0993	0.025	0.414	1.16	1.02	1.33	0.0514	1	loglinear	Cell Cycle, DNA Damage	NM_001131054.1:288
Dst-mRNA	-0.463	0.21	-0.874	-0.0507	0.726	0.546	0.965	0.0523	1	lm.nb	Matrix Remodeling, Microglia Function	NM_010081.2:226
Igf2r-mRNA	-0.389	0.177	-0.736	-0.0424	0.764	0.601	0.971	0.0525	1	lm.nb	Microglia Function, Neurons and Neurotransmission	NM_010515.1:2585
Eed-mRNA	0.258	0.118	0.0262	0.491	1.2	1.02	1.41	0.0541	1	loglinear	Cellular Stress, Epigenetic Regulation	NM_021876.3:1000
Bin1-mRNA	0.157	0.0722	0.0157	0.299	1.12	1.01	1.23	0.0544	1	loglinear	Inflammatory Signaling	NM_001083334.1:1400
Pdpn-mRNA	0.27	0.124	0.0269	0.513	1.21	1.02	1.43	0.0545	1	loglinear	Matrix Remodeling	NM_010329.2:1625
Cldn5-mRNA	0.453	0.209	0.0436	0.863	1.37	1.03	1.82	0.0553	1	lm.nb	Matrix Remodeling	NM_013805.4:975
Fabp5-mRNA	0.255	0.118	0.0238	0.486	1.19	1.02	1.4	0.056	1	lm.nb	Microglia Function	NM_010634.3:430
Ifih1-mRNA	-0.383	0.177	-0.73	-0.0356	0.767	0.603	0.976	0.056	1	lm.nb	Inflammatory Signaling, Innate Immune Response	NM_027835.2:1997
Lacc1-mRNA	0.519	0.242	0.0449	0.993	1.43	1.03	1.99	0.0575	1	loglinear	Microglia Function	NM_172488.2:1025
Gria1-mRNA	-0.255	0.119	-0.488	-0.0215	0.838	0.713	0.985	0.0579	1	lm.nb	Neurons and Neurotransmission	NM_001252403.1:2476
Apc-mRNA	-0.222	0.105	-0.427	-0.0161	0.858	0.744	0.989	0.0607	1	lm.nb	Apoptosis, Astrocyte Function, Wnt	NM_007462.3:645
Dusp7-mRNA	0.212	0.101	0.0141	0.411	1.16	1.01	1.33	0.0621	1	lm.nb	Adaptive Immune Response, Angiogenesis, Cytokine Signaling, Growth Factor Signaling, Innate Immune Response, Insulin Signaling, Microglia Function	NM_153459.4:2094
Tcirg1-mRNA	0.77	0.369	0.0458	1.49	1.71	1.03	2.82	0.0638	1	lm.nb	Autophagy, Growth Factor Signaling, Insulin Signaling	NM_001136091.1:1345
Pik3cd-mRNA	0.376	0.182	0.0195	0.732	1.3	1.01	1.66	0.0656	1	loglinear	Adaptive Immune Response, Apoptosis, Autophagy, Cytokine Signaling, Growth Factor Signaling, Innate Immune Response	XM_003945690.1:4648
Mdm2-mRNA	0.149	0.0728	0.00654	0.292	1.11	1	1.22	0.0675	1	loglinear	Adaptive Immune Response, Apoptosis, Cell Cycle, Cellular Stress, DNA Damage, Growth Factor Signaling, Neurons and Neurotransmission	NM_010786.4:1664
Eif1-mRNA	0.177	0.0867	0.00747	0.347	1.13	1.01	1.27	0.0679	1	loglinear	Epigenetic Regulation	NM_011508.1:664
Tmem206-mRNA	-0.373	0.184	-0.734	-0.0117	0.772	0.601	0.992	0.0705	1	lm.nb	Microglia Function	NM_025864.3:845
Setd1a-mRNA	-0.354	0.176	-0.698	-0.00935	0.783	0.616	0.994	0.0718	1	lm.nb	Epigenetic Regulation	NM_178029.3:1612
Pik3ca-mRNA	-0.147	0.0732	-0.29	-0.00334	0.903	0.818	0.998	0.0727	1	loglinear	Adaptive Immune Response, Angiogenesis, Apoptosis, Autophagy, Carbohydrate Metabolism, Cytokine Signaling, Growth Factor Signaling, Innate Immune Response, Insulin Signaling, Lipid Metabolism	NM_008839.1:1255
Cx3cr1-mRNA	0.418	0.209	0.0081	0.827	1.34	1.01	1.77	0.0735	1	lm.nb	Cytokine Signaling, Microglia Function	NM_009987.3:2696
Hpgds-mRNA	0.422	0.213	0.00482	0.84	1.34	1	1.79	0.0755	1	loglinear	Lipid Metabolism	NM_019455.4:425
St3gal6-mRNA	0.296	0.15	0.00223	0.59	1.23	1	1.51	0.0765	1	lm.nb	Microglia Function, Notch	NM_018784.2:1252
Hmgb1-mRNA	0.158	0.0802	0.000858	0.315	1.12	1	1.24	0.0771	1	loglinear	Apoptosis, Autophagy, Inflammatory Signaling, Innate Immune Response	NM_010439.3:1574
Pros1-mRNA	0.662	0.337	0.00101	1.32	1.58	1	2.5	0.078	1	lm.nb	Autophagy	NM_011173.2:2720
Plxdc2-mRNA	-0.314	0.16	-0.628	0.000495	0.804	0.647	1	0.0788	1	lm.nb	Angiogenesis	NM_026162.5:1580
Ripk2-mRNA	-0.426	0.219	-0.856	0.00353	0.744	0.552	1	0.0806	1	lm.nb	Adaptive Immune Response, Apoptosis, Cytokine Signaling, Growth Factor Signaling, Innate Immune Response	NM_138952.3:830
Sesn1-mRNA	-0.184	0.095	-0.37	0.00268	0.881	0.774	1	0.0822	1	loglinear	DNA Damage	NM_001013370.2:497
Hps4-mRNA	0.512	0.265	-0.00755	1.03	1.43	0.995	2.04	0.0822	1	lm.nb	Microglia Function	NM_138646.3:1265
Dock2-mRNA	0.497	0.257	-0.00747	1	1.41	0.995	2	0.0823	1	lm.nb	Autophagy	NM_033374.3:2410
Bcl2l2-mRNA	0.183	0.0956	-0.00401	0.371	1.14	0.997	1.29	0.0841	1	loglinear	Apoptosis	NM_007537.1:1592
Bak1-mRNA	0.267	0.14	-0.00775	0.542	1.2	0.995	1.46	0.0859	1	lm.nb	Apoptosis	NM_007523.2:470
Atr-mRNA	-0.433	0.228	-0.88	0.0133	0.741	0.543	1.01	0.0864	1	lm.nb	Apoptosis, Cell Cycle, Cellular Stress, DNA Damage	NM_019864.1:4392
Blnk-mRNA	0.39	0.206	-0.0132	0.794	1.31	0.991	1.73	0.0872	1	loglinear	Adaptive Immune Response, Microglia Function, NF-kB	NM_008528.4:1546
Kdm2b-mRNA	0.332	0.176	-0.0116	0.676	1.26	0.992	1.6	0.0875	1	lm.nb	Epigenetic Regulation	NM_001003953.1:3984
Gba-mRNA	-0.247	0.131	-0.504	0.00966	0.843	0.705	1.01	0.0886	1	lm.nb	Lipid Metabolism, Microglia Function	NM_001077411.1:820
Ralb-mRNA	0.167	0.0887	-0.00705	0.341	1.12	0.995	1.27	0.0894	1	loglinear	Autophagy, Growth Factor Signaling	NM_022327.5:1120
Slco2b1-mRNA	0.593	0.316	-0.0267	1.21	1.51	0.982	2.32	0.0902	1	lm.nb	Carbohydrate Metabolism	NM_175316.3:2720
Mef2c-mRNA	0.253	0.135	-0.0122	0.518	1.19	0.992	1.43	0.091	1	lm.nb	Growth Factor Signaling, Innate Immune Response, Microglia Function	NM_001170537.1:4341
Nfe2l2-mRNA	0.407	0.218	-0.0196	0.834	1.33	0.987	1.78	0.091	1	loglinear	Cellular Stress	NR_132727.1:144
Gjb1-mRNA	-0.309	0.166	-0.633	0.016	0.807	0.645	1.01	0.092	1	lm.nb	Neurons and Neurotransmission, Oligodendrocyte Function	NM_008124.2:113
Grn-mRNA	-0.166	0.0893	-0.341	0.00866	0.891	0.789	1.01	0.0921	1	loglinear	Microglia Function	NM_008175.3:2010
Rnf8-mRNA	0.178	0.0959	-0.00958	0.366	1.13	0.993	1.29	0.0925	1	loglinear	Cell Cycle, DNA Damage	NM_021419.2:1671
Irf8-mRNA	0.393	0.211	-0.0213	0.807	1.31	0.985	1.75	0.0926	1	loglinear	Inflammatory Signaling, Microglia Function	NM_008320.3:2274
Brd2-mRNA	0.182	0.0987	-0.0113	0.376	1.13	0.992	1.3	0.0948	1	lm.nb	Epigenetic Regulation	NM_010238.3:2800
Hsd11b1-mRNA	-0.344	0.187	-0.71	0.0227	0.788	0.611	1.02	0.0959	1	lm.nb		NM_008288.2:110
Lfng-mRNA	0.276	0.15	-0.0186	0.571	1.21	0.987	1.49	0.0962	1	lm.nb	Microglia Function, Notch	NM_008494.3:1965
Sox9-mRNA	0.212	0.117	-0.0166	0.441	1.16	0.989	1.36	0.0991	1	loglinear	Astrocyte Function, Wnt	NM_011448.4:3540
Prkce-mRNA	0.223	0.123	-0.0175	0.464	1.17	0.988	1.38	0.0991	1	lm.nb	Autophagy, Growth Factor Signaling	NM_011104.2:1510
Bid-mRNA	0.179	0.0984	-0.0143	0.371	1.13	0.99	1.29	0.0997	1	loglinear	Apoptosis, DNA Damage, Innate Immune Response	NM_007544.3:1307
Entpd2-mRNA	0.518	0.286	-0.042	1.08	1.43	0.971	2.11	0.0999	1	lm.nb	Astrocyte Function	NM_009849.2:1016
Mbd2-mRNA	0.132	0.0731	-0.0111	0.275	1.1	0.992	1.21	0.101	1	loglinear	Epigenetic Regulation	NM_010773.2:655
Ifnar2-mRNA	0.231	0.129	-0.0226	0.484	1.17	0.984	1.4	0.105	1	loglinear	Cytokine Signaling, Growth Factor Signaling, Inflammatory Signaling, Innate Immune Response	NM_001110498.1:725
Kdm6a-mRNA	-0.435	0.244	-0.913	0.0438	0.74	0.531	1.03	0.105	1	lm.nb	Epigenetic Regulation	NM_009483.1:2560
Fancc-mRNA	0.293	0.165	-0.0308	0.616	1.22	0.979	1.53	0.107	1	loglinear	DNA Damage	NM_007985.2:1115
Spp1-mRNA	-0.5	0.291	-1.07	0.0699	0.707	0.476	1.05	0.116	1	lm.nb	Growth Factor Signaling, Matrix Remodeling, Microglia Function	NM_009263.3:420
Ttr-mRNA	-0.195	0.114	-0.419	0.0288	0.874	0.748	1.02	0.118	1	lm.nb	Matrix Remodeling	NM_013697.4:855
Grin2a-mRNA	-0.441	0.258	-0.947	0.0652	0.737	0.519	1.05	0.119	1	lm.nb	Adaptive Immune Response, Angiogenesis, Cytokine Signaling, Growth Factor Signaling, Insulin Signaling, Neurons and Neurotransmission	NM_008170.2:1788
Lmna-mRNA	0.133	0.0784	-0.0202	0.287	1.1	0.986	1.22	0.12	1	loglinear	Apoptosis, Cell Cycle, Microglia Function	NM_001002011.2:1611
Irak1-mRNA	0.308	0.181	-0.0469	0.664	1.24	0.968	1.58	0.12	1	lm.nb	Apoptosis, Cytokine Signaling, Growth Factor Signaling, Innate Immune Response, NF-kB	NM_008363.2:951
Lrrc3-mRNA	0.689	0.406	-0.108	1.49	1.61	0.928	2.8	0.121	1	lm.nb	Microglia Function	NM_145152.4:1830
Tgfb1-mRNA	0.378	0.223	-0.0593	0.816	1.3	0.96	1.76	0.121	1	loglinear	Cell Cycle, Cytokine Signaling, Growth Factor Signaling, Matrix Remodeling, Microglia Function	NM_011577.1:1470
Cdc7-mRNA	-0.55	0.327	-1.19	0.0916	0.683	0.438	1.07	0.124	1	lm.nb	Cell Cycle	NM_001271566.1:2804
Sumo1-mRNA	0.152	0.0913	-0.027	0.331	1.11	0.981	1.26	0.127	1	lm.nb	Cell Cycle, Cytokine Signaling, DNA Damage, Inflammatory Signaling	NM_009460.1:720
Fcgr3-mRNA	0.339	0.205	-0.0626	0.74	1.26	0.958	1.67	0.129	1	lm.nb	Adaptive Immune Response, Autophagy, Inflammatory Signaling, Innate Immune Response	NM_010188.5:1175
Nwd1-mRNA	-0.288	0.175	-0.631	0.0544	0.819	0.646	1.04	0.13	1	lm.nb	Astrocyte Function	NM_176940.5:3564
Hif1a-mRNA	-0.107	0.0651	-0.235	0.0204	0.928	0.85	1.01	0.131	1	loglinear	Autophagy, Cellular Stress, Microglia Function, Notch	NM_010431.2:1294
Lamp1-mRNA	-0.153	0.0931	-0.336	0.0291	0.899	0.792	1.02	0.131	1	lm.nb	Autophagy, Microglia Function	NM_010684.2:2080
Plekhm1-mRNA	0.408	0.249	-0.0812	0.897	1.33	0.945	1.86	0.133	1	lm.nb	Oligodendrocyte Function	NM_183034.1:3060
Kdm1a-mRNA	0.143	0.0883	-0.03	0.316	1.1	0.979	1.25	0.136	1	loglinear	Epigenetic Regulation	NM_133872.1:1263
Prkar2a-mRNA	0.167	0.103	-0.0352	0.369	1.12	0.976	1.29	0.137	1	loglinear	Apoptosis, Growth Factor Signaling	NM_008924.2:2135
Ung-mRNA	0.461	0.285	-0.0975	1.02	1.38	0.935	2.03	0.137	1	lm.nb	DNA Damage	NM_001040691.1:336
S100a10-mRNA	0.229	0.142	-0.0488	0.507	1.17	0.967	1.42	0.137	1	lm.nb	Astrocyte Function	NM_009112.2:154
Cntnap2-mRNA	-0.171	0.106	-0.378	0.0364	0.888	0.769	1.03	0.137	1	loglinear	Matrix Remodeling, Neurons and Neurotransmission	NM_001004357.2:3985
Atg3-mRNA	0.114	0.0719	-0.0268	0.255	1.08	0.982	1.19	0.144	1	loglinear	Autophagy, Cellular Stress	NM_026402.3:862
Socs3-mRNA	-0.604	0.382	-1.35	0.145	0.658	0.392	1.11	0.145	1	lm.nb	Adaptive Immune Response, Astrocyte Function, Cytokine Signaling, Inflammatory Signaling, Innate Immune Response	NM_007707.2:585
Ercc2-mRNA	0.243	0.154	-0.0595	0.545	1.18	0.96	1.46	0.147	1	lm.nb	DNA Damage, Inflammatory Signaling	NM_007949.4:1800
Atg5-mRNA	-0.114	0.0734	-0.258	0.0295	0.924	0.836	1.02	0.15	1	loglinear	Autophagy, Cellular Stress, Innate Immune Response	NM_001314013.1:262
Creb1-mRNA	-0.318	0.206	-0.722	0.0853	0.802	0.606	1.06	0.153	1	lm.nb	Adaptive Immune Response, Carbohydrate Metabolism, DNA Damage, Growth Factor Signaling, Innate Immune Response, Neurons and Neurotransmission, Notch	NM_001037726.1:2734
Kmt2a-mRNA	-0.401	0.263	-0.916	0.113	0.757	0.53	1.08	0.157	1	lm.nb	Epigenetic Regulation	NM_001081049.1:2080
Ep300-mRNA	-0.188	0.124	-0.431	0.0544	0.878	0.742	1.04	0.159	1	lm.nb	Cell Cycle, Cellular Stress, Cytokine Signaling, DNA Damage, Epigenetic Regulation, Inflammatory Signaling, Innate Immune Response, Lipid Metabolism, Notch, Wnt	NM_177821.6:4305
Ldlrad3-mRNA	0.386	0.254	-0.112	0.884	1.31	0.925	1.85	0.16	1	lm.nb	Microglia Function	NM_178886.2:1570
Itga6-mRNA	-0.213	0.141	-0.489	0.0628	0.863	0.712	1.04	0.161	1	lm.nb	Growth Factor Signaling, Matrix Remodeling, Microglia Function	NM_008397.3:910
Rab6b-mRNA	0.138	0.0915	-0.0413	0.318	1.1	0.972	1.25	0.162	1	loglinear	Microglia Function	NM_173781.4:715
Tubb3-mRNA	0.113	0.0751	-0.0341	0.26	1.08	0.977	1.2	0.163	1	loglinear	Adaptive Immune Response, Apoptosis, Cell Cycle, Neurons and Neurotransmission	NM_023279.2:179
Cdkn1a-mRNA	0.302	0.201	-0.0917	0.696	1.23	0.938	1.62	0.164	1	lm.nb	Adaptive Immune Response, Cell Cycle, Cellular Stress, Cytokine Signaling, DNA Damage, Growth Factor Signaling	NM_007669.4:1670
Agt-mRNA	0.301	0.2	-0.0914	0.693	1.23	0.939	1.62	0.164	1	lm.nb	Astrocyte Function	NM_007428.3:881
Cdkn1c-mRNA	0.326	0.218	-0.101	0.752	1.25	0.933	1.68	0.165	1	lm.nb	Cell Cycle, DNA Damage	NM_009876.3:1240
Kdm4c-mRNA	-0.192	0.129	-0.444	0.0607	0.875	0.735	1.04	0.167	1	lm.nb	Epigenetic Regulation	NM_144787.1:2859
Prkcq-mRNA	0.297	0.201	-0.097	0.69	1.23	0.935	1.61	0.17	1	lm.nb	Adaptive Immune Response, Apoptosis, Autophagy, NF-kB, Oligodendrocyte Function	NM_008859.2:1210
Dapk1-mRNA	0.173	0.118	-0.0583	0.405	1.13	0.96	1.32	0.173	1	lm.nb	Apoptosis, Autophagy	NM_134062.1:4935
Tmem100-mRNA	0.186	0.127	-0.0628	0.436	1.14	0.957	1.35	0.173	1	loglinear	Microglia Function	NM_026433.2:1350
Setd7-mRNA	0.192	0.132	-0.0662	0.449	1.14	0.955	1.37	0.176	1	lm.nb	Epigenetic Regulation	NM_080793.5:3905
Mr1-mRNA	0.271	0.187	-0.0952	0.636	1.21	0.936	1.55	0.178	1	loglinear	Microglia Function	NM_008209.4:1360
Jun-mRNA	0.178	0.123	-0.0636	0.419	1.13	0.957	1.34	0.179	1	lm.nb	Adaptive Immune Response, Apoptosis, Cellular Stress, Growth Factor Signaling, Innate Immune Response, Notch, Wnt	NM_010591.2:2212
Brd3-mRNA	0.259	0.18	-0.0934	0.611	1.2	0.937	1.53	0.18	1	lm.nb	Epigenetic Regulation	NM_001113573.1:2690
Cd68-mRNA	0.176	0.122	-0.0637	0.416	1.13	0.957	1.33	0.18	1	loglinear	Microglia Function	NM_009853.1:636
Syp-mRNA	-0.207	0.144	-0.49	0.0758	0.866	0.712	1.05	0.182	1	lm.nb	Neurons and Neurotransmission	NM_009305.2:732
Tnfsf12-mRNA	0.242	0.169	-0.0901	0.574	1.18	0.939	1.49	0.184	1	loglinear	Cytokine Signaling, Inflammatory Signaling, NF-kB	NM_011614.3:1215
Stx18-mRNA	0.184	0.129	-0.0689	0.437	1.14	0.953	1.35	0.184	1	loglinear	Autophagy	NM_026959.2:770
Hmox1-mRNA	0.443	0.318	-0.18	1.07	1.36	0.882	2.09	0.194	1	loglinear	Cellular Stress	NM_010442.2:610
Atg7-mRNA	0.273	0.197	-0.112	0.659	1.21	0.925	1.58	0.195	1	lm.nb	Adaptive Immune Response, Autophagy, Cellular Stress	NM_028835.1:855
Mafb-mRNA	0.13	0.0941	-0.0546	0.314	1.09	0.963	1.24	0.198	1	loglinear	Insulin Signaling	NM_010658.2:2658
Akt2-mRNA	0.177	0.129	-0.0764	0.431	1.13	0.948	1.35	0.201	1	loglinear	Adaptive Immune Response, Angiogenesis, Apoptosis, Autophagy, Carbohydrate Metabolism, Cytokine Signaling, Growth Factor Signaling, Innate Immune Response, Insulin Signaling, Neurons and Neurotransmission, Wnt	NM_001110208.1:2504
Ncor2-mRNA	-0.24	0.176	-0.585	0.104	0.847	0.667	1.07	0.202	1	lm.nb	Epigenetic Regulation, Notch	NM_011424.2:1156
Man2b1-mRNA	-0.24	0.176	-0.585	0.106	0.847	0.666	1.08	0.203	1	lm.nb	Microglia Function	NM_010764.2:1658
Casp3-mRNA	0.183	0.134	-0.0807	0.446	1.14	0.946	1.36	0.204	1	loglinear	Apoptosis, Cellular Stress, DNA Damage, Growth Factor Signaling, Innate Immune Response, Matrix Remodeling	NM_009810.2:630
Gpr34-mRNA	0.248	0.182	-0.11	0.605	1.19	0.927	1.52	0.204	1	lm.nb	Microglia Function	NM_011823.4:256
Topbp1-mRNA	0.317	0.233	-0.14	0.774	1.25	0.907	1.71	0.204	1	lm.nb	DNA Damage	NM_176979.5:3564
Ddb2-mRNA	-0.243	0.18	-0.595	0.109	0.845	0.662	1.08	0.206	1	loglinear	DNA Damage	NM_028119.5:94
Ptgs2-mRNA	-0.24	0.178	-0.59	0.109	0.846	0.665	1.08	0.207	1	lm.nb	Astrocyte Function, Cellular Stress, Innate Immune Response, Lipid Metabolism, Microglia Function, NF-kB	NM_011198.3:675
Crebbp-mRNA	-0.24	0.178	-0.59	0.11	0.847	0.664	1.08	0.208	1	lm.nb	Cell Cycle, Cellular Stress, Cytokine Signaling, Epigenetic Regulation, Inflammatory Signaling, Innate Immune Response, Lipid Metabolism, Notch, Wnt	NM_001025432.1:3770
Cycs-mRNA	-0.377	0.28	-0.927	0.172	0.77	0.526	1.13	0.208	1	lm.nb	Apoptosis, Cellular Stress, DNA Damage	NM_007808.4:2510
Fancg-mRNA	0.262	0.195	-0.12	0.644	1.2	0.92	1.56	0.209	1	lm.nb	DNA Damage	NM_053081.2:250
Tnfrsf1a-mRNA	0.229	0.171	-0.106	0.565	1.17	0.929	1.48	0.21	1	lm.nb	Apoptosis, Cytokine Signaling, Growth Factor Signaling, Innate Immune Response, NF-kB	NM_011609.2:615
Pld2-mRNA	-0.262	0.199	-0.652	0.128	0.834	0.636	1.09	0.218	1	loglinear	Autophagy, Growth Factor Signaling	NM_008876.2:1134
Crem-mRNA	-0.165	0.126	-0.411	0.0825	0.892	0.752	1.06	0.221	1	loglinear	Neurons and Neurotransmission	NM_001110853.1:1840
Shank3-mRNA	0.517	0.397	-0.261	1.3	1.43	0.835	2.45	0.222	1	lm.nb	Neurons and Neurotransmission	NM_021423.3:1855
Gadd45g-mRNA	0.179	0.138	-0.0906	0.449	1.13	0.939	1.37	0.222	1	loglinear	Cell Cycle, DNA Damage, Growth Factor Signaling	NM_011817.2:208
Zfp367-mRNA	0.219	0.169	-0.111	0.55	1.16	0.926	1.46	0.222	1	lm.nb	Microglia Function	NM_175494.4:1235
Cdc25a-mRNA	-0.145	0.113	-0.366	0.0761	0.905	0.776	1.05	0.228	1	loglinear	Cell Cycle, DNA Damage	NM_007658.3:855
F3-mRNA	-0.139	0.109	-0.353	0.0743	0.908	0.783	1.05	0.23	1	loglinear	Microglia Function	NM_010171.3:1170
Gstm1-mRNA	0.241	0.189	-0.129	0.611	1.18	0.914	1.53	0.231	1	lm.nb	Cellular Stress, Inflammatory Signaling	NM_010358.5:50
Apoe-mRNA	0.11	0.086	-0.0589	0.278	1.08	0.96	1.21	0.231	1	loglinear	Astrocyte Function, Cellular Stress, Lipid Metabolism, Microglia Function, Neurons and Neurotransmission	NM_001305844.1:903
Dicer1-mRNA	-0.329	0.261	-0.841	0.183	0.796	0.558	1.14	0.236	1	lm.nb	Epigenetic Regulation	NM_148948.2:5270
Dnmt1-mRNA	-0.313	0.25	-0.803	0.176	0.805	0.573	1.13	0.238	1	lm.nb	Epigenetic Regulation	NM_010066.3:2380
Tm4sf1-mRNA	0.266	0.214	-0.154	0.685	1.2	0.899	1.61	0.242	1	lm.nb	Astrocyte Function	NM_008536.3:652
Apex1-mRNA	0.148	0.12	-0.0878	0.384	1.11	0.941	1.3	0.247	1	loglinear	Cell Cycle, DNA Damage	NM_009687.2:289
Rad51c-mRNA	0.439	0.357	-0.262	1.14	1.36	0.834	2.2	0.248	1	loglinear	Cell Cycle, DNA Damage	NM_053269.3:402
Grm3-mRNA	-0.16	0.131	-0.417	0.0964	0.895	0.749	1.07	0.249	1	lm.nb	Astrocyte Function, Neurons and Neurotransmission	NM_181850.2:2525
Tgfa-mRNA	0.212	0.174	-0.13	0.554	1.16	0.914	1.47	0.252	1	lm.nb	Astrocyte Function, Microglia Function, Neurons and Neurotransmission	NM_031199.2:3360
Hilpda-mRNA	0.476	0.392	-0.292	1.25	1.39	0.817	2.37	0.252	1	lm.nb	Microglia Function	NM_023516.5:236
Bcl10-mRNA	0.131	0.109	-0.0819	0.344	1.1	0.945	1.27	0.256	1	loglinear	Adaptive Immune Response, Apoptosis, NF-kB	NM_009740.1:1168
Mre11a-mRNA	-0.201	0.167	-0.529	0.126	0.87	0.693	1.09	0.256	1	lm.nb	DNA Damage	NM_018736.2:2376
Cox5b-mRNA	0.128	0.107	-0.0809	0.337	1.09	0.945	1.26	0.257	1	lm.nb	Microglia Function	NM_009942.2:332
Tmc7-mRNA	-0.164	0.137	-0.432	0.104	0.893	0.741	1.07	0.258	1	loglinear	Microglia Function	NM_172476.4:1285
Tnfrsf12a-mRNA	-0.182	0.153	-0.482	0.117	0.881	0.716	1.08	0.26	1	loglinear	Cytokine Signaling, Inflammatory Signaling, NF-kB	NM_001161746.1:517
Calr-mRNA	0.142	0.119	-0.0916	0.375	1.1	0.938	1.3	0.261	1	lm.nb	Adaptive Immune Response, Autophagy, Neurons and Neurotransmission	NM_007591.3:551
Opalin-mRNA	0.108	0.091	-0.0705	0.286	1.08	0.952	1.22	0.263	1	loglinear	Oligodendrocyte Function	NM_153520.1:201
Npl-mRNA	0.293	0.248	-0.193	0.78	1.23	0.875	1.72	0.265	1	lm.nb	Microglia Function	NM_028749.1:600
S100b-mRNA	-0.171	0.145	-0.456	0.114	0.888	0.729	1.08	0.266	1	lm.nb	Astrocyte Function, Growth Factor Signaling, Inflammatory Signaling, Innate Immune Response	NM_009115.3:1090
Nlgn1-mRNA	-0.12	0.102	-0.319	0.0796	0.92	0.802	1.06	0.266	1	lm.nb	Matrix Remodeling, Neurons and Neurotransmission	NM_138666.3:1028
Arid1a-mRNA	0.212	0.181	-0.143	0.566	1.16	0.906	1.48	0.269	1	lm.nb	Epigenetic Regulation	NM_001080819.1:5193
Pms2-mRNA	-0.0828	0.0712	-0.222	0.0567	0.944	0.857	1.04	0.272	1	loglinear	DNA Damage	NM_008886.2:265
Psmb8-mRNA	0.234	0.201	-0.161	0.629	1.18	0.895	1.55	0.272	1	loglinear	Adaptive Immune Response, Angiogenesis, Apoptosis, Astrocyte Function, Cell Cycle, Cytokine Signaling, Growth Factor Signaling, Inflammatory Signaling, Insulin Signaling, Microglia Function, NF-kB, Wnt	NM_010724.2:362
Mapt-mRNA	-0.154	0.133	-0.414	0.106	0.899	0.751	1.08	0.273	1	lm.nb	Apoptosis, Cellular Stress, Growth Factor Signaling, Neurons and Neurotransmission	NM_001038609.2:1202
Fos-mRNA	-0.262	0.227	-0.708	0.183	0.834	0.612	1.14	0.275	1	lm.nb	Adaptive Immune Response, Cellular Stress, Growth Factor Signaling, Innate Immune Response, Neurons and Neurotransmission	NM_010234.2:1330
Hrk-mRNA	0.244	0.213	-0.173	0.662	1.18	0.887	1.58	0.278	1	lm.nb	Apoptosis	NM_007545.2:3458
Smc1a-mRNA	-0.18	0.157	-0.489	0.128	0.882	0.713	1.09	0.278	1	lm.nb	Cell Cycle, DNA Damage	NM_019710.2:1675
Rpl9-mRNA	0.159	0.14	-0.114	0.433	1.12	0.924	1.35	0.28	1	lm.nb	Microglia Function	NM_011292.2:142
Tyrobp-mRNA	-0.183	0.161	-0.498	0.132	0.881	0.708	1.1	0.282	1	lm.nb	Adaptive Immune Response, Innate Immune Response	NM_011662.2:130
Syk-mRNA	0.515	0.458	-0.382	1.41	1.43	0.767	2.66	0.287	1	lm.nb	Adaptive Immune Response, Autophagy, Cytokine Signaling, Growth Factor Signaling, Innate Immune Response, NF-kB	NM_001198977.1:2064
Pla2g4a-mRNA	0.363	0.325	-0.274	0.999	1.29	0.827	2	0.29	1	lm.nb	Autophagy, Cellular Stress, Growth Factor Signaling, Lipid Metabolism, Oligodendrocyte Function	NM_008869.2:1525
Cd74-mRNA	0.325	0.292	-0.246	0.897	1.25	0.843	1.86	0.291	1	lm.nb	Adaptive Immune Response, Inflammatory Signaling	NM_001042605.1:391
Enpp6-mRNA	-0.395	0.355	-1.09	0.3	0.76	0.47	1.23	0.291	1	lm.nb	Oligodendrocyte Function	NM_177304.3:922
Vim-mRNA	-0.175	0.158	-0.485	0.135	0.886	0.715	1.1	0.294	1	lm.nb	Apoptosis, Astrocyte Function	NM_011701.4:34
Suv39h1-mRNA	0.154	0.14	-0.12	0.427	1.11	0.92	1.34	0.296	1	lm.nb	Epigenetic Regulation	NM_011514.2:396
Lingo1-mRNA	0.186	0.169	-0.145	0.518	1.14	0.904	1.43	0.296	1	lm.nb	Growth Factor Signaling, Oligodendrocyte Function	NM_181074.4:1087
Rpl29-mRNA	0.149	0.135	-0.116	0.413	1.11	0.923	1.33	0.296	1	lm.nb	Microglia Function	NM_009082.2:110
Jarid2-mRNA	0.154	0.14	-0.121	0.429	1.11	0.92	1.35	0.298	1	loglinear	Epigenetic Regulation	NM_021878.2:2160
Kcnj10-mRNA	-0.138	0.126	-0.384	0.108	0.909	0.766	1.08	0.298	1	lm.nb	Astrocyte Function, Neurons and Neurotransmission	NM_001039484.1:400
Prkdc-mRNA	-0.189	0.173	-0.528	0.149	0.877	0.693	1.11	0.299	1	loglinear	Cell Cycle, DNA Damage, Innate Immune Response	NM_011159.2:3108
Gsn-mRNA	0.115	0.106	-0.0918	0.322	1.08	0.938	1.25	0.301	1	loglinear	Apoptosis, Microglia Function, Oligodendrocyte Function	NM_146120.3:624
Grin2b-mRNA	-0.387	0.355	-1.08	0.31	0.765	0.472	1.24	0.302	1	lm.nb	Adaptive Immune Response, Angiogenesis, Cytokine Signaling, Growth Factor Signaling, Insulin Signaling, Neurons and Neurotransmission	NM_008171.3:6340
Il1rap-mRNA	-0.187	0.173	-0.527	0.152	0.878	0.694	1.11	0.305	1	lm.nb	Apoptosis, Cytokine Signaling	NM_134103.2:945
Mdc1-mRNA	-0.219	0.205	-0.621	0.183	0.859	0.65	1.13	0.31	1	lm.nb	Cell Cycle, DNA Damage	NM_001010833.2:5900
Fcrls-mRNA	0.23	0.216	-0.195	0.654	1.17	0.874	1.57	0.314	1	lm.nb	Microglia Function	NM_030707.3:925
Kmt2c-mRNA	-0.253	0.239	-0.721	0.215	0.839	0.607	1.16	0.314	1	lm.nb	Epigenetic Regulation	NM_001081383.1:7075
Irf2-mRNA	0.0634	0.0602	-0.0546	0.181	1.04	0.963	1.13	0.317	1	loglinear	Apoptosis, Inflammatory Signaling, Innate Immune Response	NM_008391.2:440
Ash2l-mRNA	0.0411	0.0394	-0.0361	0.118	1.03	0.975	1.09	0.321	1	loglinear	Epigenetic Regulation, Wnt	NM_001080793.1:2125
Eomes-mRNA	-0.462	0.444	-1.33	0.408	0.726	0.397	1.33	0.322	1	lm.nb		NM_010136.2:2665
Abl1-mRNA	0.241	0.232	-0.213	0.696	1.18	0.863	1.62	0.322	1	lm.nb	Apoptosis, Cell Cycle, Cellular Stress, DNA Damage, Growth Factor Signaling	NM_009594.4:1378
Fbln5-mRNA	0.285	0.275	-0.254	0.825	1.22	0.838	1.77	0.324	1	lm.nb	Astrocyte Function, Matrix Remodeling	NM_011812.4:2138
Cyp7b1-mRNA	0.203	0.196	-0.182	0.588	1.15	0.882	1.5	0.325	1	lm.nb	Inflammatory Signaling	NM_007825.4:1030
Syn2-mRNA	0.0864	0.0838	-0.0778	0.251	1.06	0.947	1.19	0.327	1	loglinear	Neurons and Neurotransmission	NM_013681.1:1330
Rac2-mRNA	-0.621	0.603	-1.8	0.56	0.65	0.287	1.47	0.327	1	lm.nb	Adaptive Immune Response, Autophagy, Growth Factor Signaling, Innate Immune Response, Wnt	NM_009008.3:2258
Itga7-mRNA	-0.326	0.317	-0.946	0.295	0.798	0.519	1.23	0.328	1	lm.nb	Astrocyte Function, Growth Factor Signaling, Matrix Remodeling	NM_008398.2:2435
Vps4b-mRNA	0.112	0.11	-0.103	0.326	1.08	0.931	1.25	0.333	1	loglinear	Autophagy, Neurons and Neurotransmission	NM_009190.2:640
Lair1-mRNA	-0.338	0.334	-0.994	0.318	0.791	0.502	1.25	0.336	1	lm.nb	Adaptive Immune Response, Microglia Function	NM_001113474.1:1865
Pten-mRNA	0.0852	0.0861	-0.0834	0.254	1.06	0.944	1.19	0.345	1	loglinear	Adaptive Immune Response, Autophagy, DNA Damage, Growth Factor Signaling, Lipid Metabolism	NM_008960.2:5160
Lgmn-mRNA	0.111	0.113	-0.11	0.332	1.08	0.927	1.26	0.346	1	lm.nb	Adaptive Immune Response, Innate Immune Response	NM_011175.3:370
Msh2-mRNA	0.112	0.114	-0.111	0.334	1.08	0.926	1.26	0.348	1	loglinear	DNA Damage	NM_008628.2:1870
Slc44a1-mRNA	-0.101	0.103	-0.303	0.101	0.932	0.81	1.07	0.35	1	loglinear	Microglia Function	NM_001159633.1:944
Rb1cc1-mRNA	-0.0591	0.0612	-0.179	0.0608	0.96	0.883	1.04	0.357	1	loglinear	Autophagy, Cellular Stress	NM_009826.4:497
Cidea-mRNA	-0.261	0.272	-0.795	0.273	0.835	0.576	1.21	0.361	1	lm.nb	Apoptosis	NM_007702.2:514
Kcnk13-mRNA	0.28	0.297	-0.302	0.862	1.21	0.811	1.82	0.368	1	lm.nb	Microglia Function, Neurons and Neurotransmission	NM_146037.1:1430
Csf1r-mRNA	0.106	0.113	-0.115	0.328	1.08	0.923	1.25	0.369	1	loglinear	Cytokine Signaling, Growth Factor Signaling, Microglia Function	NM_001037859.1:3655
Kdm2a-mRNA	-0.176	0.188	-0.544	0.192	0.885	0.686	1.14	0.37	1	lm.nb	Epigenetic Regulation	NM_001001984.2:4160
Cd24a-mRNA	-0.288	0.307	-0.891	0.314	0.819	0.539	1.24	0.37	1	lm.nb	Adaptive Immune Response	NM_009846.2:584
Ifi30-mRNA	0.158	0.17	-0.176	0.491	1.12	0.885	1.41	0.375	1	loglinear	Adaptive Immune Response, Inflammatory Signaling	NM_023065.3:806
Slc6a1-mRNA	-0.101	0.111	-0.319	0.117	0.932	0.802	1.08	0.385	1	lm.nb	Astrocyte Function, Neurons and Neurotransmission	NM_178703.4:1865
Cx3cl1-mRNA	-0.151	0.167	-0.478	0.176	0.901	0.718	1.13	0.388	1	lm.nb	Cytokine Signaling, Inflammatory Signaling, Innate Immune Response	NM_009142.3:125
C4a-mRNA	-0.116	0.129	-0.368	0.137	0.923	0.775	1.1	0.39	1	loglinear	Astrocyte Function	NM_011413.2:56
Lsr-mRNA	0.234	0.263	-0.281	0.75	1.18	0.823	1.68	0.394	1	lm.nb	Lipid Metabolism	NM_001164184.1:445
Braf-mRNA	-0.0944	0.107	-0.304	0.115	0.937	0.81	1.08	0.397	1	loglinear	Adaptive Immune Response, Angiogenesis, Apoptosis, Cytokine Signaling, Growth Factor Signaling, Innate Immune Response, Insulin Signaling, Neurons and Neurotransmission	NM_139294.5:1102
Trpm4-mRNA	0.481	0.543	-0.585	1.55	1.4	0.667	2.92	0.397	1	lm.nb	Inflammatory Signaling	NM_175130.4:1145
Tfg-mRNA	-0.0561	0.0636	-0.181	0.0686	0.962	0.882	1.05	0.398	1	loglinear	Apoptosis, Neurons and Neurotransmission	NM_001252443.1:578
Atg9a-mRNA	-0.122	0.138	-0.393	0.149	0.919	0.761	1.11	0.399	1	lm.nb	Autophagy, Cellular Stress	NM_001003917.3:340
Nptx1-mRNA	-0.137	0.156	-0.442	0.168	0.909	0.736	1.12	0.399	1	lm.nb	Neurons and Neurotransmission	NM_008730.2:4748
Tet1-mRNA	-0.148	0.168	-0.477	0.182	0.903	0.718	1.13	0.4	1	lm.nb	Epigenetic Regulation	NM_027384.1:2192
Fa2h-mRNA	0.201	0.231	-0.251	0.654	1.15	0.84	1.57	0.404	1	lm.nb	Lipid Metabolism, Oligodendrocyte Function	NM_178086.3:644
Flt1-mRNA	0.29	0.332	-0.362	0.941	1.22	0.778	1.92	0.404	1	lm.nb	Angiogenesis, Cytokine Signaling, Growth Factor Signaling, Microglia Function	NM_010228.3:1550
Ifitm3-mRNA	0.17	0.196	-0.213	0.553	1.12	0.863	1.47	0.405	1	lm.nb	Adaptive Immune Response, Inflammatory Signaling	NM_025378.2:370
Casp1-mRNA	0.371	0.428	-0.469	1.21	1.29	0.723	2.31	0.407	1	lm.nb	Apoptosis, Cytokine Signaling, Innate Immune Response	NM_009807.2:259
Pink1-mRNA	0.0687	0.0797	-0.0876	0.225	1.05	0.941	1.17	0.409	1	loglinear	Autophagy, Cellular Stress	NM_026880.2:688
Cflar-mRNA	0.156	0.182	-0.2	0.512	1.11	0.87	1.43	0.411	1	lm.nb	Apoptosis, Autophagy, Innate Immune Response, NF-kB	NM_207653.3:990
C3ar1-mRNA	-0.198	0.232	-0.653	0.257	0.872	0.636	1.2	0.414	1	loglinear	Microglia Function, Neurons and Neurotransmission	NM_009779.2:555
Map1lc3a-mRNA	0.0865	0.102	-0.113	0.286	1.06	0.925	1.22	0.415	1	lm.nb	Autophagy, Cellular Stress	NM_025735.1:685
Bag3-mRNA	-0.234	0.276	-0.776	0.307	0.85	0.584	1.24	0.416	1	lm.nb	Apoptosis, Cellular Stress	NM_013863.4:1000
Plcg2-mRNA	0.18	0.213	-0.238	0.597	1.13	0.848	1.51	0.418	1	lm.nb	Adaptive Immune Response, Growth Factor Signaling, Innate Immune Response, NF-kB	NM_172285.1:978
Trp53-mRNA	0.106	0.128	-0.144	0.356	1.08	0.905	1.28	0.426	1	loglinear	Apoptosis, Cell Cycle, Cellular Stress, DNA Damage, Growth Factor Signaling, Notch, Wnt	NM_011640.1:1835
Nefl-mRNA	-0.0692	0.0837	-0.233	0.0948	0.953	0.851	1.07	0.428	1	loglinear	Adaptive Immune Response, Angiogenesis, Cytokine Signaling, Growth Factor Signaling, Insulin Signaling, Neurons and Neurotransmission	NM_010910.1:1303
Setd1b-mRNA	-0.192	0.237	-0.657	0.272	0.875	0.634	1.21	0.436	1	lm.nb	Epigenetic Regulation	NM_001040398.1:2880
Arhgap24-mRNA	-0.0993	0.123	-0.34	0.142	0.933	0.79	1.1	0.438	1	loglinear	Microglia Function	NM_029270.2:1164
Mavs-mRNA	-0.147	0.183	-0.507	0.212	0.903	0.704	1.16	0.441	1	lm.nb	Inflammatory Signaling, Innate Immune Response	NM_144888.2:1162
Casp9-mRNA	-0.136	0.17	-0.469	0.197	0.91	0.723	1.15	0.442	1	lm.nb	Adaptive Immune Response, Apoptosis, DNA Damage, Growth Factor Signaling, Innate Immune Response	NM_015733.4:1675
Lmnb1-mRNA	-0.149	0.187	-0.514	0.217	0.902	0.7	1.16	0.443	1	lm.nb	Apoptosis, Cell Cycle, Cellular Stress, Microglia Function	NM_010721.2:805
Hdac4-mRNA	-0.105	0.132	-0.363	0.154	0.93	0.777	1.11	0.447	1	lm.nb	Epigenetic Regulation, Notch	NM_207225.1:2800
Map3k1-mRNA	0.122	0.154	-0.18	0.423	1.09	0.883	1.34	0.447	1	loglinear	Adaptive Immune Response, Apoptosis, Growth Factor Signaling, Innate Immune Response	NM_011945.2:1640
Camk4-mRNA	-0.173	0.22	-0.604	0.258	0.887	0.658	1.2	0.449	1	lm.nb	Growth Factor Signaling, Neurons and Neurotransmission	NM_009793.3:3280
Ezh1-mRNA	0.133	0.168	-0.198	0.463	1.1	0.872	1.38	0.449	1	lm.nb	Epigenetic Regulation	NM_007970.1:3950
Rpa1-mRNA	0.0665	0.0854	-0.101	0.234	1.05	0.932	1.18	0.454	1	loglinear	Cell Cycle, Cellular Stress, DNA Damage	NM_026653.2:930
Irf3-mRNA	0.125	0.163	-0.194	0.444	1.09	0.874	1.36	0.461	1	loglinear	Apoptosis, Cytokine Signaling, Inflammatory Signaling, Innate Immune Response	NM_016849.4:526
Il1r1-mRNA	-0.197	0.262	-0.71	0.315	0.872	0.611	1.24	0.468	1	lm.nb	Apoptosis, Cellular Stress, Cytokine Signaling, Growth Factor Signaling, Microglia Function, NF-kB	NM_001123382.1:820
Serping1-mRNA	-0.16	0.212	-0.576	0.256	0.895	0.671	1.19	0.469	1	lm.nb	Astrocyte Function	NM_009776.3:1480
Vegfa-mRNA	-0.112	0.149	-0.405	0.181	0.925	0.755	1.13	0.471	1	lm.nb	Angiogenesis, Cellular Stress, Cytokine Signaling, Growth Factor Signaling, Microglia Function	NM_001025250.3:3015
Dnmt3a-mRNA	-0.327	0.437	-1.18	0.53	0.797	0.44	1.44	0.471	1	lm.nb	Epigenetic Regulation	NM_007872.4:7160
Csf3r-mRNA	0.387	0.525	-0.643	1.42	1.31	0.64	2.67	0.478	1	lm.nb	Cytokine Signaling, Growth Factor Signaling	NM_001252651.1:1294
Cd83-mRNA	-0.0945	0.129	-0.347	0.158	0.937	0.786	1.12	0.479	1	lm.nb	Microglia Function	NM_009856.2:1624
Axl-mRNA	-0.0978	0.133	-0.359	0.164	0.934	0.78	1.12	0.48	1	lm.nb	Angiogenesis, Autophagy, Microglia Function	NM_009465.3:3820
Cdk20-mRNA	0.163	0.222	-0.273	0.598	1.12	0.827	1.51	0.482	1	lm.nb	Cell Cycle	NM_053180.2:352
Bax-mRNA	0.0998	0.138	-0.171	0.37	1.07	0.888	1.29	0.486	1	lm.nb	Apoptosis, DNA Damage	NM_007527.3:735
Padi2-mRNA	0.152	0.211	-0.262	0.567	1.11	0.834	1.48	0.488	1	lm.nb	Astrocyte Function, Epigenetic Regulation	NM_008812.2:1016
Ltbr-mRNA	0.188	0.261	-0.324	0.7	1.14	0.799	1.62	0.488	1	lm.nb	Apoptosis, Cytokine Signaling, Inflammatory Signaling, NF-kB	NM_010736.3:1962
Gja1-mRNA	-0.0695	0.0968	-0.259	0.12	0.953	0.836	1.09	0.489	1	lm.nb	Astrocyte Function, Neurons and Neurotransmission	NM_010288.3:1450
Nlgn2-mRNA	0.101	0.141	-0.175	0.378	1.07	0.886	1.3	0.489	1	lm.nb	Matrix Remodeling, Neurons and Neurotransmission	NM_198862.2:1204
Parp2-mRNA	-0.053	0.0739	-0.198	0.0918	0.964	0.872	1.07	0.49	1	loglinear	DNA Damage	NM_009632.2:1325
Gna15-mRNA	0.248	0.346	-0.431	0.927	1.19	0.742	1.9	0.49	1	lm.nb	Microglia Function	NM_010304.3:323
Casp6-mRNA	-0.199	0.279	-0.745	0.348	0.871	0.597	1.27	0.492	1	lm.nb	Apoptosis	NM_009811.3:360
Sirt1-mRNA	-0.068	0.0964	-0.257	0.121	0.954	0.837	1.09	0.496	1	loglinear	Carbohydrate Metabolism, Cellular Stress, Epigenetic Regulation	NM_019812.2:843
Nod1-mRNA	-0.193	0.275	-0.732	0.346	0.875	0.602	1.27	0.5	1	lm.nb	Autophagy, Cytokine Signaling, Innate Immune Response	NM_172729.2:1446
Bola2-mRNA	0.095	0.136	-0.171	0.361	1.07	0.888	1.28	0.5	1	lm.nb	Microglia Function	NM_175103.3:94
Lamp2-mRNA	-0.0581	0.0832	-0.221	0.105	0.961	0.858	1.08	0.501	1	loglinear	Autophagy	NM_001017959.1:908
Serpinf1-mRNA	0.0997	0.144	-0.182	0.382	1.07	0.881	1.3	0.504	1	loglinear	Microglia Function, Wnt	NM_011340.3:745
E2f1-mRNA	0.128	0.184	-0.234	0.489	1.09	0.85	1.4	0.504	1	lm.nb	Apoptosis, Cell Cycle, Cellular Stress, Notch	NM_007891.4:926
Epg5-mRNA	-0.122	0.178	-0.47	0.227	0.919	0.722	1.17	0.51	1	lm.nb	Autophagy	NM_001195633.1:2436
Ikbkg-mRNA	-0.0963	0.142	-0.374	0.182	0.935	0.771	1.13	0.513	1	lm.nb	Adaptive Immune Response, Apoptosis, Cytokine Signaling, Growth Factor Signaling, Inflammatory Signaling, Innate Immune Response, NF-kB	NM_178590.2:525
Jag1-mRNA	-0.183	0.271	-0.714	0.348	0.881	0.61	1.27	0.515	1	lm.nb	Innate Immune Response, Microglia Function, Notch	NM_013822.2:2155
Bbc3-mRNA	-0.18	0.268	-0.706	0.346	0.883	0.613	1.27	0.519	1	lm.nb	Apoptosis, DNA Damage	NM_133234.1:1461
S1pr5-mRNA	-0.133	0.2	-0.526	0.26	0.912	0.694	1.2	0.521	1	loglinear	Neurons and Neurotransmission, Oligodendrocyte Function	NM_053190.2:840
Ogg1-mRNA	0.148	0.224	-0.291	0.588	1.11	0.817	1.5	0.523	1	loglinear	DNA Damage	NM_010957.4:168
Kit-mRNA	-0.142	0.214	-0.562	0.279	0.906	0.677	1.21	0.524	1	lm.nb	Adaptive Immune Response, Angiogenesis, Cytokine Signaling, Growth Factor Signaling, Insulin Signaling	NM_001122733.1:4275
Bcas1-mRNA	-0.145	0.225	-0.587	0.297	0.905	0.666	1.23	0.535	1	lm.nb	Oligodendrocyte Function	NM_029815.2:932
Nthl1-mRNA	-0.139	0.218	-0.565	0.288	0.908	0.676	1.22	0.538	1	lm.nb	DNA Damage	NM_008743.2:34
Bdnf-mRNA	0.105	0.166	-0.22	0.43	1.08	0.859	1.35	0.539	1	lm.nb	Growth Factor Signaling, Neurons and Neurotransmission	NM_007540.4:3260
Ifnar1-mRNA	0.0859	0.135	-0.179	0.351	1.06	0.883	1.28	0.539	1	lm.nb	Cytokine Signaling, Growth Factor Signaling, Inflammatory Signaling, Innate Immune Response	NM_010508.1:1195
Mcm2-mRNA	-0.287	0.453	-1.17	0.601	0.82	0.443	1.52	0.541	1	lm.nb	Cell Cycle, Inflammatory Signaling	NM_008564.2:2585
Amigo2-mRNA	-0.127	0.205	-0.529	0.275	0.916	0.693	1.21	0.55	1	lm.nb	Astrocyte Function	NM_178114.4:2425
Rps3-mRNA	0.1	0.163	-0.218	0.419	1.07	0.86	1.34	0.551	1	lm.nb	Microglia Function	NM_012052.2:886
C1qa-mRNA	-0.0662	0.109	-0.281	0.148	0.955	0.823	1.11	0.559	1	loglinear	Innate Immune Response	NM_007572.2:566
Kdm5a-mRNA	-0.0895	0.149	-0.382	0.203	0.94	0.767	1.15	0.562	1	lm.nb	Epigenetic Regulation	XR_377436.1:2314
Gpr62-mRNA	0.109	0.183	-0.249	0.468	1.08	0.841	1.38	0.563	1	lm.nb	Oligodendrocyte Function	NM_001159652.1:1576
Atg14-mRNA	0.0693	0.117	-0.159	0.298	1.05	0.896	1.23	0.566	1	loglinear	Autophagy, Cellular Stress	NM_172599.4:204
Brd4-mRNA	-0.0976	0.165	-0.42	0.225	0.935	0.747	1.17	0.566	1	lm.nb	Epigenetic Regulation	NM_001286630.1:1492
Cd6-mRNA	0.294	0.497	-0.679	1.27	1.23	0.625	2.41	0.566	1	lm.nb	Matrix Remodeling	NM_001037801.2:1315
Homer1-mRNA	-0.0824	0.14	-0.356	0.191	0.944	0.781	1.14	0.568	1	lm.nb	Neurons and Neurotransmission	NM_147176.2:1165
Pnoc-mRNA	0.154	0.262	-0.36	0.668	1.11	0.779	1.59	0.569	1	loglinear		NM_001205075.1:332
Ptpn6-mRNA	0.206	0.351	-0.481	0.894	1.15	0.716	1.86	0.569	1	lm.nb	Adaptive Immune Response, Cytokine Signaling, Growth Factor Signaling, Inflammatory Signaling, Innate Immune Response	NM_013545.2:1691
Rps10-mRNA	0.0965	0.166	-0.229	0.422	1.07	0.854	1.34	0.573	1	lm.nb	Microglia Function	NM_025963.3:318
Bcl2a1a-mRNA	0.205	0.356	-0.493	0.903	1.15	0.711	1.87	0.577	1	lm.nb	Apoptosis, NF-kB	NM_009742.3:175
Pmp22-mRNA	-0.115	0.2	-0.507	0.277	0.923	0.704	1.21	0.577	1	lm.nb	Microglia Function	NM_008885.2:395
Clstn1-mRNA	-0.097	0.169	-0.428	0.234	0.935	0.743	1.18	0.579	1	lm.nb	Microglia Function	NM_023051.4:2352
Tspan18-mRNA	-0.267	0.476	-1.2	0.666	0.831	0.435	1.59	0.587	1	lm.nb	Microglia Function	NM_183180.2:1008
Ambra1-mRNA	0.0573	0.103	-0.144	0.259	1.04	0.905	1.2	0.589	1	lm.nb	Autophagy, Cellular Stress	NM_001080754.1:944
Bcl2l11-mRNA	-0.222	0.401	-1.01	0.564	0.857	0.497	1.48	0.592	1	lm.nb	Apoptosis, Growth Factor Signaling	NM_001284410.1:236
Rapgef3-mRNA	0.074	0.134	-0.189	0.337	1.05	0.877	1.26	0.594	1	lm.nb	Adaptive Immune Response, Autophagy	NM_001177810.1:564
Relb-mRNA	0.148	0.27	-0.382	0.678	1.11	0.767	1.6	0.597	1	lm.nb	Cytokine Signaling, Growth Factor Signaling, Inflammatory Signaling, NF-kB	NM_009046.2:2013
Kdm3a-mRNA	-0.0674	0.124	-0.311	0.176	0.954	0.806	1.13	0.599	1	loglinear	Epigenetic Regulation	NM_001038695.2:4110
Islr2-mRNA	0.0885	0.166	-0.238	0.415	1.06	0.848	1.33	0.606	1	lm.nb	Neurons and Neurotransmission	NM_001161538.1:1782
Aldh1l1-mRNA	0.0505	0.0958	-0.137	0.238	1.04	0.909	1.18	0.609	1	loglinear	Astrocyte Function	NM_027406.1:1340
Npnt-mRNA	-0.0843	0.162	-0.403	0.234	0.943	0.757	1.18	0.615	1	lm.nb	Microglia Function	NM_001029836.1:2650
Ppp3ca-mRNA	0.0463	0.09	-0.13	0.223	1.03	0.914	1.17	0.618	1	loglinear	Adaptive Immune Response, Apoptosis, Growth Factor Signaling, Innate Immune Response, Wnt	NM_008913.4:1675
Kdm1b-mRNA	-0.153	0.299	-0.74	0.434	0.899	0.599	1.35	0.621	1	lm.nb	Epigenetic Regulation	NM_172262.3:2034
Pla2g5-mRNA	0.202	0.404	-0.589	0.993	1.15	0.665	1.99	0.628	1	lm.nb	Autophagy, Growth Factor Signaling	NM_001122954.1:1540
Fcgr1-mRNA	0.186	0.373	-0.545	0.918	1.14	0.685	1.89	0.628	1	lm.nb	Adaptive Immune Response, Autophagy, Inflammatory Signaling	NM_010186.5:185
Xiap-mRNA	-0.0307	0.0616	-0.151	0.09	0.979	0.9	1.06	0.629	1	loglinear	Apoptosis, Innate Immune Response, NF-kB, Wnt	NM_009688.2:1654
Rad50-mRNA	-0.105	0.212	-0.521	0.311	0.93	0.697	1.24	0.631	1	lm.nb	Cell Cycle, Cellular Stress, DNA Damage	NM_009012.2:4165
Mal-mRNA	-0.0479	0.0967	-0.237	0.142	0.967	0.848	1.1	0.631	1	lm.nb	Oligodendrocyte Function	NM_001171187.1:685
Nbn-mRNA	-0.0747	0.152	-0.372	0.223	0.95	0.773	1.17	0.633	1	lm.nb	Cell Cycle, Cellular Stress, DNA Damage	NM_013752.3:1000
Ccng2-mRNA	0.0459	0.0934	-0.137	0.229	1.03	0.909	1.17	0.634	1	loglinear	Cell Cycle, DNA Damage	NM_007635.4:1536
Lyn-mRNA	-0.0883	0.181	-0.442	0.266	0.941	0.736	1.2	0.635	1	loglinear	Adaptive Immune Response, Autophagy, Cytokine Signaling, Growth Factor Signaling, NF-kB	NM_010747.1:1725
Pex14-mRNA	-0.051	0.105	-0.256	0.154	0.965	0.837	1.11	0.637	1	loglinear	Autophagy	NM_019781.2:597
Ngf-mRNA	0.186	0.383	-0.565	0.937	1.14	0.676	1.91	0.638	1	lm.nb	Apoptosis, Growth Factor Signaling	NM_001112698.1:630
Fgl2-mRNA	0.186	0.383	-0.565	0.936	1.14	0.676	1.91	0.638	1	lm.nb	Inflammatory Signaling	NM_008013.2:3470
Cotl1-mRNA	-0.0394	0.0822	-0.2	0.122	0.973	0.87	1.09	0.642	1	loglinear	Microglia Function	NM_028071.3:325
Setdb1-mRNA	0.0845	0.178	-0.265	0.434	1.06	0.832	1.35	0.646	1	lm.nb	Epigenetic Regulation	NM_018877.2:1625
Kat2a-mRNA	0.0569	0.12	-0.179	0.293	1.04	0.883	1.22	0.646	1	lm.nb	Epigenetic Regulation, Notch	NM_020004.5:1700
Timeless-mRNA	-0.138	0.292	-0.71	0.435	0.909	0.611	1.35	0.648	1	lm.nb	Cell Cycle, DNA Damage	NM_011589.1:3720
Ddx58-mRNA	0.193	0.413	-0.616	1	1.14	0.652	2	0.651	1	lm.nb	Inflammatory Signaling, Innate Immune Response, NF-kB	NM_172689.3:1751
Slc1a3-mRNA	-0.0428	0.092	-0.223	0.137	0.971	0.857	1.1	0.651	1	lm.nb	Astrocyte Function, Neurons and Neurotransmission	NM_148938.3:3865
Itgam-mRNA	0.256	0.551	-0.824	1.34	1.19	0.565	2.53	0.652	1	lm.nb	Autophagy, Innate Immune Response, Matrix Remodeling	NM_001082960.1:3025
Psen2-mRNA	-0.105	0.229	-0.553	0.343	0.93	0.681	1.27	0.655	1	lm.nb	Growth Factor Signaling, Microglia Function, Notch	NM_001128605.1:560
Crip1-mRNA	-0.112	0.243	-0.589	0.365	0.925	0.665	1.29	0.656	1	lm.nb	Microglia Function	NM_007763.3:47
Fcgr2b-mRNA	0.122	0.267	-0.4	0.644	1.09	0.758	1.56	0.657	1	lm.nb	Adaptive Immune Response, Autophagy	NM_001077189.1:1225
Rala-mRNA	0.0431	0.0946	-0.142	0.229	1.03	0.906	1.17	0.658	1	loglinear	Autophagy, Growth Factor Signaling, Neurons and Neurotransmission	NM_019491.5:605
Chst8-mRNA	-0.108	0.237	-0.572	0.357	0.928	0.673	1.28	0.659	1	lm.nb	Microglia Function	NM_175140.4:1196
Cnn2-mRNA	-0.0995	0.224	-0.538	0.339	0.933	0.689	1.26	0.666	1	lm.nb	Autophagy	NM_007725.2:350
Myrf-mRNA	-0.0793	0.179	-0.431	0.272	0.946	0.742	1.21	0.668	1	lm.nb	Oligodendrocyte Function	NM_001033481.1:4465
Pecam1-mRNA	0.131	0.304	-0.465	0.726	1.09	0.725	1.65	0.677	1	lm.nb	Matrix Remodeling	NM_008816.2:1100
Itgav-mRNA	-0.0741	0.175	-0.416	0.268	0.95	0.749	1.2	0.68	1	lm.nb	Adaptive Immune Response, Angiogenesis, Autophagy, Growth Factor Signaling, Matrix Remodeling	NM_008402.2:3145
Fkbp5-mRNA	0.127	0.301	-0.462	0.717	1.09	0.726	1.64	0.682	1	lm.nb	Astrocyte Function	NM_010220.3:2125
H2-T23-mRNA	-0.143	0.341	-0.811	0.525	0.906	0.57	1.44	0.683	1	lm.nb	Adaptive Immune Response, Astrocyte Function, Inflammatory Signaling, Innate Immune Response, Matrix Remodeling	NM_010398.3:365
Nfkbia-mRNA	0.104	0.248	-0.381	0.589	1.07	0.768	1.5	0.684	1	lm.nb	Adaptive Immune Response, Apoptosis, Growth Factor Signaling, Inflammatory Signaling, Innate Immune Response, NF-kB	NM_010907.2:646
Pllp-mRNA	-0.0763	0.182	-0.433	0.281	0.948	0.741	1.21	0.684	1	lm.nb	Oligodendrocyte Function	NM_026385.3:345
Ifitm2-mRNA	0.0665	0.165	-0.256	0.389	1.05	0.837	1.31	0.695	1	lm.nb	Adaptive Immune Response, Inflammatory Signaling	NM_030694.1:87
Atp6v0e-mRNA	0.0421	0.108	-0.17	0.254	1.03	0.889	1.19	0.706	1	loglinear	Growth Factor Signaling, Insulin Signaling, Microglia Function	NM_025272.2:585
Nfkb1-mRNA	0.0415	0.109	-0.171	0.254	1.03	0.888	1.19	0.711	1	loglinear	Adaptive Immune Response, Apoptosis, Cellular Stress, Cytokine Signaling, Growth Factor Signaling, Inflammatory Signaling, Innate Immune Response, NF-kB	NM_008689.2:2125
Mmp14-mRNA	-0.113	0.308	-0.716	0.49	0.924	0.609	1.4	0.72	1	lm.nb	Cellular Stress, Innate Immune Response, Matrix Remodeling, Microglia Function	NM_008608.3:554
Pacsin1-mRNA	0.0653	0.18	-0.288	0.419	1.05	0.819	1.34	0.725	1	lm.nb	Microglia Function	NM_011861.3:2936
Casp2-mRNA	0.0731	0.205	-0.328	0.474	1.05	0.797	1.39	0.728	1	lm.nb	Apoptosis, Growth Factor Signaling, Innate Immune Response	NM_007610.1:420
Nrp2-mRNA	0.0598	0.168	-0.27	0.39	1.04	0.829	1.31	0.73	1	loglinear	Angiogenesis, Microglia Function	NM_001077403.1:610
Tgfbr1-mRNA	-0.042	0.119	-0.276	0.192	0.971	0.826	1.14	0.732	1	lm.nb	Cytokine Signaling, Growth Factor Signaling	NM_009370.2:4425
Kdm5c-mRNA	-0.0796	0.227	-0.524	0.365	0.946	0.695	1.29	0.733	1	lm.nb	Epigenetic Regulation	NM_013668.3:750
Tmcc3-mRNA	0.0561	0.165	-0.268	0.38	1.04	0.83	1.3	0.741	1	lm.nb	Microglia Function	NM_172051.2:3825
Cd84-mRNA	-0.124	0.367	-0.844	0.596	0.918	0.557	1.51	0.743	1	lm.nb		NM_013489.2:915
Trp53bp2-mRNA	-0.0663	0.198	-0.453	0.321	0.955	0.73	1.25	0.744	1	lm.nb	Apoptosis	NM_173378.2:2328
Mertk-mRNA	-0.0447	0.134	-0.307	0.218	0.969	0.808	1.16	0.745	1	loglinear	Autophagy, Microglia Function	NM_008587.1:1320
Srgn-mRNA	-0.0731	0.221	-0.506	0.36	0.951	0.704	1.28	0.748	1	lm.nb	Astrocyte Function, Inflammatory Signaling	NM_011157.2:168
Ezh2-mRNA	-0.044	0.133	-0.305	0.217	0.97	0.809	1.16	0.748	1	lm.nb	Cellular Stress, Epigenetic Regulation	NM_007971.2:425
Bcl2-mRNA	0.0835	0.254	-0.415	0.582	1.06	0.75	1.5	0.749	1	lm.nb	Apoptosis, Autophagy, Cellular Stress, Cytokine Signaling, DNA Damage, Growth Factor Signaling, Innate Immune Response, Microglia Function, NF-kB	NM_009741.3:1844
Rps21-mRNA	-0.0592	0.184	-0.42	0.301	0.96	0.748	1.23	0.754	1	lm.nb	Microglia Function	NM_025587.2:153
Gbp2-mRNA	-0.0973	0.318	-0.721	0.527	0.935	0.607	1.44	0.766	1	lm.nb	Astrocyte Function, Inflammatory Signaling	NM_010260.1:1996
Ulk1-mRNA	0.0271	0.0907	-0.151	0.205	1.02	0.901	1.15	0.771	1	loglinear	Autophagy, Cellular Stress	NM_009469.3:4050
Msn-mRNA	-0.0572	0.192	-0.433	0.319	0.961	0.741	1.25	0.772	1	loglinear	Autophagy	NM_010833.2:515
Cd86-mRNA	-0.113	0.38	-0.858	0.632	0.925	0.552	1.55	0.772	1	lm.nb	Adaptive Immune Response, Growth Factor Signaling, Matrix Remodeling, Microglia Function	NM_019388.3:251
Grm2-mRNA	-0.0618	0.209	-0.472	0.348	0.958	0.721	1.27	0.774	1	lm.nb	Neurons and Neurotransmission	NM_001160353.1:2770
Traf3-mRNA	-0.05	0.174	-0.391	0.291	0.966	0.763	1.22	0.78	1	lm.nb	Apoptosis, Cytokine Signaling, Inflammatory Signaling, Innate Immune Response, NF-kB	NM_011632.3:884
Cp-mRNA	0.0681	0.241	-0.405	0.541	1.05	0.755	1.46	0.784	1	lm.nb	Astrocyte Function	NM_001042611.1:1750
Anxa1-mRNA	-0.149	0.529	-1.19	0.888	0.902	0.439	1.85	0.784	1	lm.nb	Autophagy	NM_010730.2:400
Dlg1-mRNA	0.0243	0.0892	-0.15	0.199	1.02	0.901	1.15	0.79	1	loglinear	Neurons and Neurotransmission	NM_001252433.1:1064
Smarca5-mRNA	-0.0212	0.0782	-0.174	0.132	0.985	0.886	1.1	0.792	1	loglinear	Cell Cycle, DNA Damage, Epigenetic Regulation	NM_053124.2:2934
Rpl28-mRNA	0.0308	0.115	-0.195	0.257	1.02	0.874	1.19	0.794	1	lm.nb	Microglia Function	NM_009081.2:106
Sin3a-mRNA	0.024	0.0902	-0.153	0.201	1.02	0.9	1.15	0.795	1	loglinear	Epigenetic Regulation	NM_001110350.1:3585
Kdm4b-mRNA	-0.0378	0.145	-0.323	0.247	0.974	0.8	1.19	0.8	1	lm.nb	DNA Damage, Epigenetic Regulation	NM_172132.1:3704
Uty-mRNA	-0.472	1.82	-4.04	3.1	0.721	0.0608	8.56	0.801	1	loglinear	Epigenetic Regulation	NM_009484.2:3530
Traf6-mRNA	-0.0381	0.148	-0.327	0.251	0.974	0.797	1.19	0.802	1	loglinear	Adaptive Immune Response, Apoptosis, Autophagy, Cytokine Signaling, Growth Factor Signaling, Innate Immune Response, NF-kB	NM_009424.2:980
Pik3cb-mRNA	-0.0208	0.0813	-0.18	0.139	0.986	0.883	1.1	0.803	1	loglinear	Adaptive Immune Response, Angiogenesis, Apoptosis, Autophagy, Carbohydrate Metabolism, Cytokine Signaling, Growth Factor Signaling, Innate Immune Response, Insulin Signaling, Lipid Metabolism	NM_029094.3:1970
S1pr3-mRNA	-0.0503	0.197	-0.437	0.337	0.966	0.739	1.26	0.804	1	lm.nb	Astrocyte Function, Neurons and Neurotransmission	NM_010101.3:2939
Tmem64-mRNA	0.0156	0.0622	-0.106	0.138	1.01	0.929	1.1	0.807	1	loglinear	Microglia Function	NM_181401.3:1125
P2ry12-mRNA	-0.0309	0.126	-0.277	0.216	0.979	0.825	1.16	0.811	1	loglinear	Microglia Function	NM_027571.3:439
Nostrin-mRNA	0.0857	0.35	-0.599	0.771	1.06	0.66	1.71	0.811	1	lm.nb		NM_181547.3:1452
Mvp-mRNA	0.0641	0.263	-0.451	0.58	1.05	0.731	1.49	0.812	1	lm.nb	Microglia Function	NM_080638.2:1845
Slc17a7-mRNA	-0.0354	0.149	-0.327	0.256	0.976	0.797	1.19	0.817	1	lm.nb	Neurons and Neurotransmission	NM_182993.2:530
Cd33-mRNA	-0.074	0.317	-0.695	0.547	0.95	0.618	1.46	0.82	1	lm.nb	Adaptive Immune Response, Microglia Function	NM_001111058.1:598
Slc17a6-mRNA	0.0237	0.102	-0.175	0.223	1.02	0.886	1.17	0.821	1	loglinear	Neurons and Neurotransmission	NM_080853.3:2825
Tmem144-mRNA	-0.0429	0.187	-0.409	0.323	0.971	0.753	1.25	0.823	1	lm.nb	Microglia Function	NM_027495.4:1525
Dock1-mRNA	0.0523	0.23	-0.399	0.503	1.04	0.759	1.42	0.825	1	lm.nb	Angiogenesis, Autophagy	NM_001033420.2:405
Emcn-mRNA	0.075	0.333	-0.578	0.728	1.05	0.67	1.66	0.826	1	lm.nb		NM_001163522.1:230
Wdr5-mRNA	0.0395	0.177	-0.308	0.387	1.03	0.808	1.31	0.828	1	lm.nb	Epigenetic Regulation	NM_080848.2:1704
Ppfia4-mRNA	0.0363	0.163	-0.283	0.356	1.03	0.822	1.28	0.828	1	lm.nb	Microglia Function, Neurons and Neurotransmission	NM_001144855.1:454
Eef2k-mRNA	0.032	0.144	-0.251	0.315	1.02	0.84	1.24	0.829	1	lm.nb	Growth Factor Signaling, Insulin Signaling, Microglia Function	NM_007908.3:1166
Lag3-mRNA	0.0641	0.294	-0.512	0.64	1.05	0.701	1.56	0.832	1	lm.nb		NM_008479.1:1700
Csf1-mRNA	-0.0397	0.183	-0.399	0.32	0.973	0.758	1.25	0.833	1	lm.nb	Astrocyte Function, Autophagy, Cytokine Signaling, Growth Factor Signaling, Innate Immune Response, Microglia Function	NM_001113530.1:833
Vamp7-mRNA	0.0179	0.0836	-0.146	0.182	1.01	0.904	1.13	0.835	1	loglinear	Autophagy, Neurons and Neurotransmission	NM_011515.4:390
Plxnb3-mRNA	-0.0676	0.325	-0.705	0.57	0.954	0.613	1.48	0.839	1	lm.nb	Oligodendrocyte Function	NM_019587.2:2862
Ncf1-mRNA	-0.0837	0.434	-0.933	0.766	0.944	0.524	1.7	0.851	1	lm.nb	Adaptive Immune Response, Angiogenesis, Cellular Stress	NM_001286037.1:970
Stat1-mRNA	0.0269	0.142	-0.251	0.305	1.02	0.84	1.24	0.853	1	loglinear	Cytokine Signaling, Growth Factor Signaling, Inflammatory Signaling, Microglia Function	NM_009283.3:1590
Gdpd2-mRNA	-0.0453	0.246	-0.528	0.437	0.969	0.693	1.35	0.858	1	lm.nb	Astrocyte Function, Lipid Metabolism	NM_023608.3:1438
Ugt8a-mRNA	-0.0238	0.134	-0.286	0.239	0.984	0.82	1.18	0.863	1	lm.nb	Lipid Metabolism, Oligodendrocyte Function	NM_011674.4:138
Mobp-mRNA	-0.0319	0.182	-0.389	0.325	0.978	0.764	1.25	0.865	1	lm.nb	Oligodendrocyte Function	NM_001039364.2:152
Hus1-mRNA	-0.0246	0.15	-0.319	0.27	0.983	0.801	1.21	0.873	1	loglinear	Cell Cycle, DNA Damage	NM_008316.2:2505
Atp6v1a-mRNA	-0.0149	0.0932	-0.198	0.168	0.99	0.872	1.12	0.876	1	lm.nb	Growth Factor Signaling, Insulin Signaling, Microglia Function	NM_007508.5:434
Fen1-mRNA	0.0254	0.163	-0.294	0.345	1.02	0.816	1.27	0.879	1	lm.nb	Cell Cycle, DNA Damage	NM_001271614.1:1880
Ctsf-mRNA	0.017	0.113	-0.205	0.239	1.01	0.867	1.18	0.884	1	lm.nb	Adaptive Immune Response	NM_019861.1:625
Casp8-mRNA	0.0451	0.321	-0.584	0.674	1.03	0.667	1.6	0.891	1	lm.nb	Apoptosis, DNA Damage, Innate Immune Response, Microglia Function	NM_009812.2:1463
Kdm5b-mRNA	0.0172	0.123	-0.225	0.259	1.01	0.856	1.2	0.892	1	lm.nb	Epigenetic Regulation	NM_152895.2:3620
AI464131-mRNA	0.0331	0.243	-0.443	0.509	1.02	0.736	1.42	0.894	1	lm.nb		NM_001085515.2:1232
Cyp27a1-mRNA	0.041	0.303	-0.554	0.636	1.03	0.681	1.55	0.895	1	lm.nb	Inflammatory Signaling	NM_024264.3:1725
Suz12-mRNA	0.0151	0.115	-0.211	0.241	1.01	0.864	1.18	0.899	1	lm.nb	Cellular Stress, Epigenetic Regulation	NM_199196.1:820
Ago4-mRNA	0.0318	0.25	-0.458	0.521	1.02	0.728	1.44	0.901	1	loglinear	Adaptive Immune Response, Cellular Stress, Epigenetic Regulation, Growth Factor Signaling, Notch, Wnt	NM_153177.3:1576
Pld1-mRNA	-0.0375	0.297	-0.619	0.544	0.974	0.651	1.46	0.902	1	lm.nb	Autophagy, Growth Factor Signaling	NM_001164056.1:520
Blm-mRNA	0.0228	0.189	-0.347	0.392	1.02	0.786	1.31	0.906	1	loglinear	Cell Cycle, DNA Damage	NM_001042527.2:264
Ptprc-mRNA	-0.0444	0.38	-0.789	0.7	0.97	0.579	1.62	0.909	1	lm.nb	Adaptive Immune Response, Matrix Remodeling	NM_011210.3:2320
Pik3r1-mRNA	-0.0135	0.12	-0.249	0.222	0.991	0.842	1.17	0.913	1	lm.nb	Adaptive Immune Response, Angiogenesis, Apoptosis, Autophagy, Carbohydrate Metabolism, Cytokine Signaling, Growth Factor Signaling, Innate Immune Response, Insulin Signaling, Lipid Metabolism	NM_001024955.1:5664
Ikbkb-mRNA	-0.0127	0.12	-0.248	0.223	0.991	0.842	1.17	0.918	1	lm.nb	Adaptive Immune Response, Apoptosis, Cytokine Signaling, Growth Factor Signaling, Inflammatory Signaling, Innate Immune Response, NF-kB	NM_010546.2:498
Tmem88b-mRNA	-0.0124	0.118	-0.244	0.219	0.991	0.845	1.16	0.918	1	loglinear		NM_001033394.3:1122
Slc2a1-mRNA	-0.0152	0.147	-0.303	0.273	0.99	0.81	1.21	0.92	1	lm.nb	Microglia Function	NM_011400.3:2190
Bmi1-mRNA	0.0088	0.0897	-0.167	0.185	1.01	0.891	1.14	0.924	1	loglinear	Cellular Stress, Epigenetic Regulation	NM_007552.4:3354
C1qc-mRNA	0.012	0.123	-0.229	0.253	1.01	0.853	1.19	0.924	1	lm.nb	Innate Immune Response	NM_007574.2:708
Serpina3n-mRNA	0.0375	0.387	-0.72	0.795	1.03	0.607	1.74	0.925	1	lm.nb	Astrocyte Function	NM_009252.2:119
Mpg-mRNA	-0.0401	0.416	-0.855	0.775	0.973	0.553	1.71	0.925	1	lm.nb	DNA Damage	NM_010822.3:276
Mog-mRNA	-0.00943	0.102	-0.209	0.19	0.993	0.865	1.14	0.928	1	loglinear	Oligodendrocyte Function	NM_010814.2:750
Egr1-mRNA	0.0135	0.152	-0.285	0.312	1.01	0.821	1.24	0.931	1	lm.nb	Inflammatory Signaling, Neurons and Neurotransmission	NM_007913.5:515
Parp1-mRNA	-0.00544	0.0692	-0.141	0.13	0.996	0.907	1.09	0.939	1	loglinear	Apoptosis, Cellular Stress, DNA Damage, NF-kB	NM_007415.2:3020
Birc2-mRNA	0.0135	0.173	-0.326	0.353	1.01	0.798	1.28	0.939	1	lm.nb	Apoptosis, Cytokine Signaling, Innate Immune Response, NF-kB	NM_007465.2:1230
Grap-mRNA	0.0208	0.289	-0.547	0.588	1.01	0.685	1.5	0.944	1	lm.nb	Growth Factor Signaling, Microglia Function	NM_027817.3:121
Cables1-mRNA	-0.0105	0.149	-0.302	0.281	0.993	0.811	1.22	0.945	1	lm.nb	Cell Cycle	NM_001146287.1:3120
Itgb5-mRNA	0.00833	0.13	-0.247	0.264	1.01	0.842	1.2	0.95	1	lm.nb	Adaptive Immune Response, Growth Factor Signaling, Matrix Remodeling	NM_001145884.1:1270
Rtn4rl1-mRNA	0.00733	0.125	-0.237	0.251	1.01	0.849	1.19	0.954	1	lm.nb	Microglia Function	NM_177708.4:2075
Mcm6-mRNA	-0.0104	0.197	-0.397	0.376	0.993	0.76	1.3	0.959	1	lm.nb	Cell Cycle	NM_008567.1:1118
Hspb1-mRNA	-0.0125	0.25	-0.503	0.478	0.991	0.705	1.39	0.961	1	lm.nb	Angiogenesis, Astrocyte Function, Cellular Stress, Growth Factor Signaling	NM_013560.2:630
Optn-mRNA	-0.00428	0.124	-0.248	0.24	0.997	0.842	1.18	0.973	1	loglinear	Autophagy, Cell Cycle, Microglia Function	NM_181848.4:1018
Tarbp2-mRNA	0.00578	0.181	-0.349	0.36	1	0.785	1.28	0.975	1	lm.nb	Epigenetic Regulation	NM_001253795.1:813
P2rx7-mRNA	-0.00533	0.189	-0.375	0.364	0.996	0.771	1.29	0.978	1	lm.nb	Innate Immune Response, Microglia Function, Neurons and Neurotransmission	NM_001038839.2:378
Plp1-mRNA	-0.00218	0.11	-0.218	0.213	0.998	0.86	1.16	0.985	1	lm.nb	Oligodendrocyte Function	NM_011123.2:795
C1qb-mRNA	0.0018	0.0933	-0.181	0.185	1	0.882	1.14	0.985	1	loglinear	Innate Immune Response	NM_009777.2:865
Sod2-mRNA	0.00137	0.0843	-0.164	0.167	1	0.893	1.12	0.987	1	loglinear	Cellular Stress, Microglia Function	NM_013671.3:1495
Arc-mRNA	-0.00178	0.14	-0.276	0.272	0.999	0.826	1.21	0.99	1	lm.nb	Neurons and Neurotransmission	NM_018790.2:2715
Iqsec1-mRNA	0.00133	0.121	-0.236	0.238	1	0.849	1.18	0.991	1	lm.nb	Autophagy	NM_001134383.1:1792
Mag-mRNA	-0.00204	0.187	-0.369	0.365	0.999	0.774	1.29	0.992	1	lm.nb	Growth Factor Signaling, Matrix Remodeling, Oligodendrocyte Function	NM_010758.2:1670
Kdm5d-mRNA	0.0185	1.81	-3.53	3.56	1.01	0.0868	11.8	0.992	1	loglinear	Epigenetic Regulation	NM_011419.3:2390
Mcm5-mRNA	0.000865	0.195	-0.382	0.384	1	0.767	1.3	0.997	1	loglinear	Cell Cycle, Inflammatory Signaling	NM_008566.2:2244
Irak4-mRNA	-5.06e-16	0.38	-0.745	0.745	1	0.597	1.68	1	1	lm.nb	Apoptosis, Cytokine Signaling, Innate Immune Response, NF-kB	NM_029926.5:250
Egfr-mRNA	1.59e-16	0.358	-0.702	0.702	1	0.615	1.63	1	1	lm.nb	Adaptive Immune Response, Angiogenesis, Astrocyte Function, Cytokine Signaling, Growth Factor Signaling, Insulin Signaling	NM_207655.2:1335

## Sheet: DE AD-Tau comparisons
	Log2 fold change	std error (log2)	Lower confidence limit (log2)	Upper confidence limit (log2)	Linear fold change	Lower confidence limit (linear)	Upper confidence limit (linear)	P-value	BY.p.value	method	Gene.sets	probe.ID
Itga6-mRNA	-1.08	0.171	-1.41	-0.74	0.474	0.376	0.599	9.14e-05	0.065	lm.nb	Growth Factor Signaling, Matrix Remodeling, Microglia Function	NM_008397.3:910
C1qb-mRNA	-0.955	0.155	-1.26	-0.651	0.516	0.418	0.637	0.000105	0.065	lm.nb	Innate Immune Response	NM_009777.2:865
Gria4-mRNA	-0.858	0.142	-1.14	-0.579	0.552	0.455	0.669	0.000127	0.065	lm.nb	Neurons and Neurotransmission	NM_001113180.1:1274
Rtn4rl1-mRNA	-0.837	0.141	-1.11	-0.561	0.56	0.463	0.678	0.000142	0.065	lm.nb	Microglia Function	NM_177708.4:2075
Npnt-mRNA	-1.04	0.179	-1.39	-0.693	0.485	0.381	0.619	0.000165	0.065	lm.nb	Microglia Function	NM_001029836.1:2650
Dot1l-mRNA	-0.937	0.161	-1.25	-0.621	0.522	0.42	0.65	0.000168	0.065	loglinear	Epigenetic Regulation	NM_199322.1:5490
Chuk-mRNA	-0.728	0.127	-0.976	-0.479	0.604	0.508	0.718	0.00019	0.065	lm.nb	Adaptive Immune Response, Apoptosis, Cytokine Signaling, Growth Factor Signaling, Inflammatory Signaling, Innate Immune Response, NF-kB	NM_001162410.1:222
Dst-mRNA	-1.09	0.192	-1.47	-0.714	0.47	0.362	0.609	0.000201	0.065	lm.nb	Matrix Remodeling, Microglia Function	NM_010081.2:226
Gria1-mRNA	-1.02	0.18	-1.37	-0.665	0.494	0.387	0.631	0.00021	0.065	lm.nb	Neurons and Neurotransmission	NM_001252403.1:2476
Dicer1-mRNA	-0.984	0.178	-1.33	-0.635	0.506	0.397	0.644	0.000253	0.065	lm.nb	Epigenetic Regulation	NM_148948.2:5270
Ercc2-mRNA	-1.06	0.194	-1.44	-0.681	0.479	0.368	0.624	0.000275	0.065	lm.nb	DNA Damage, Inflammatory Signaling	NM_007949.4:1800
Syp-mRNA	-0.922	0.17	-1.26	-0.589	0.528	0.419	0.665	0.000292	0.065	lm.nb	Neurons and Neurotransmission	NM_009305.2:732
Nptx1-mRNA	-0.782	0.144	-1.06	-0.499	0.582	0.478	0.707	0.000293	0.065	lm.nb	Neurons and Neurotransmission	NM_008730.2:4748
Il1rap-mRNA	-1.12	0.208	-1.53	-0.714	0.459	0.346	0.61	0.000306	0.065	lm.nb	Apoptosis, Cytokine Signaling	NM_134103.2:945
Mafb-mRNA	-0.762	0.142	-1.04	-0.483	0.59	0.486	0.715	0.000318	0.065	lm.nb	Insulin Signaling	NM_010658.2:2658
Chn2-mRNA	-0.925	0.173	-1.26	-0.587	0.527	0.417	0.666	0.000319	0.065	lm.nb	Microglia Function	NM_001163640.1:1510
Igf1r-mRNA	-1.1	0.208	-1.51	-0.698	0.465	0.351	0.617	0.000338	0.065	lm.nb	Apoptosis, Autophagy, Carbohydrate Metabolism, Growth Factor Signaling, Insulin Signaling	NM_010513.2:3390
Cx3cr1-mRNA	-0.894	0.169	-1.22	-0.563	0.538	0.428	0.677	0.000351	0.065	lm.nb	Cytokine Signaling, Microglia Function	NM_009987.3:2696
Crebbp-mRNA	-1.02	0.196	-1.4	-0.633	0.494	0.378	0.645	0.000412	0.065	lm.nb	Cell Cycle, Cellular Stress, Cytokine Signaling, Epigenetic Regulation, Inflammatory Signaling, Innate Immune Response, Lipid Metabolism, Notch, Wnt	NM_001025432.1:3770
Slc6a1-mRNA	-1.06	0.207	-1.46	-0.651	0.481	0.363	0.637	0.000466	0.065	lm.nb	Astrocyte Function, Neurons and Neurotransmission	NM_178703.4:1865
C1qc-mRNA	-0.878	0.174	-1.22	-0.536	0.544	0.429	0.69	0.000513	0.065	lm.nb	Innate Immune Response	NM_007574.2:708
Man2b1-mRNA	-1.07	0.213	-1.49	-0.651	0.477	0.357	0.637	0.000529	0.065	lm.nb	Microglia Function	NM_010764.2:1658
Csf1r-mRNA	-0.92	0.184	-1.28	-0.56	0.529	0.412	0.678	0.000531	0.065	lm.nb	Cytokine Signaling, Growth Factor Signaling, Microglia Function	NM_001037859.1:3655
Setd7-mRNA	-0.985	0.197	-1.37	-0.598	0.505	0.386	0.661	0.000546	0.065	lm.nb	Epigenetic Regulation	NM_080793.5:3905
Kdm4b-mRNA	-0.97	0.195	-1.35	-0.589	0.51	0.392	0.665	0.000546	0.065	lm.nb	DNA Damage, Epigenetic Regulation	NM_172132.1:3704
Lgmn-mRNA	-0.832	0.167	-1.16	-0.505	0.562	0.448	0.705	0.000547	0.065	lm.nb	Adaptive Immune Response, Innate Immune Response	NM_011175.3:370
Calr-mRNA	-0.788	0.159	-1.1	-0.476	0.579	0.466	0.719	0.000583	0.065	lm.nb	Adaptive Immune Response, Autophagy, Neurons and Neurotransmission	NM_007591.3:551
Clstn1-mRNA	-0.911	0.185	-1.27	-0.55	0.532	0.414	0.683	0.000588	0.065	lm.nb	Microglia Function	NM_023051.4:2352
Ctss-mRNA	-0.871	0.177	-1.22	-0.524	0.547	0.43	0.695	0.000605	0.065	lm.nb	Adaptive Immune Response, Innate Immune Response, Matrix Remodeling, Microglia Function	NM_021281.2:740
Mertk-mRNA	-0.859	0.176	-1.2	-0.515	0.551	0.434	0.7	0.000634	0.065	lm.nb	Autophagy, Microglia Function	NM_008587.1:1320
Tmem64-mRNA	-0.851	0.175	-1.19	-0.508	0.555	0.437	0.703	0.000653	0.065	lm.nb	Microglia Function	NM_181401.3:1125
Ezh2-mRNA	-0.853	0.176	-1.2	-0.509	0.554	0.436	0.703	0.000663	0.065	lm.nb	Cellular Stress, Epigenetic Regulation	NM_007971.2:425
Pik3r2-mRNA	-0.924	0.19	-1.3	-0.55	0.527	0.407	0.683	0.000673	0.065	lm.nb	Adaptive Immune Response, Angiogenesis, Apoptosis, Autophagy, Cytokine Signaling, Growth Factor Signaling, Innate Immune Response, Insulin Signaling	NM_008841.2:230
Shank3-mRNA	-1.2	0.249	-1.69	-0.711	0.436	0.311	0.611	0.000704	0.065	lm.nb	Neurons and Neurotransmission	NM_021423.3:1855
Itgb5-mRNA	-1.03	0.217	-1.46	-0.61	0.488	0.364	0.655	0.000749	0.065	lm.nb	Adaptive Immune Response, Growth Factor Signaling, Matrix Remodeling	NM_001145884.1:1270
Cd68-mRNA	-1.04	0.218	-1.47	-0.614	0.486	0.361	0.654	0.000751	0.065	lm.nb	Microglia Function	NM_009853.1:636
Asph-mRNA	-0.954	0.2	-1.35	-0.562	0.516	0.393	0.677	0.000757	0.065	lm.nb	Microglia Function	NM_001177849.1:400
Smc1a-mRNA	-0.798	0.168	-1.13	-0.469	0.575	0.458	0.722	0.000767	0.065	lm.nb	Cell Cycle, DNA Damage	NM_019710.2:1675
Itgav-mRNA	-0.773	0.163	-1.09	-0.453	0.585	0.469	0.73	0.000786	0.065	lm.nb	Adaptive Immune Response, Angiogenesis, Autophagy, Growth Factor Signaling, Matrix Remodeling	NM_008402.2:3145
Plp1-mRNA	-0.774	0.163	-1.09	-0.453	0.585	0.469	0.73	0.000796	0.065	lm.nb	Oligodendrocyte Function	NM_011123.2:795
Cd47-mRNA	-0.93	0.198	-1.32	-0.542	0.525	0.401	0.687	0.000842	0.065	lm.nb	Autophagy, Matrix Remodeling	NM_010581.3:165
Kat2b-mRNA	-1.06	0.226	-1.5	-0.615	0.48	0.353	0.653	0.000871	0.065	lm.nb	Epigenetic Regulation, Notch	NM_020005.3:3030
Smarca4-mRNA	-0.859	0.184	-1.22	-0.499	0.551	0.429	0.708	0.000875	0.065	lm.nb	Epigenetic Regulation, Wnt	NM_011417.2:3540
Lamp1-mRNA	-0.696	0.149	-0.989	-0.403	0.617	0.504	0.756	0.000898	0.065	lm.nb	Autophagy, Microglia Function	NM_010684.2:2080
Grin2b-mRNA	-1.05	0.227	-1.5	-0.608	0.482	0.354	0.656	0.000926	0.065	lm.nb	Adaptive Immune Response, Angiogenesis, Cytokine Signaling, Growth Factor Signaling, Insulin Signaling, Neurons and Neurotransmission	NM_008171.3:6340
Igf2r-mRNA	-1.06	0.229	-1.51	-0.611	0.48	0.352	0.655	0.00094	0.065	lm.nb	Microglia Function, Neurons and Neurotransmission	NM_010515.1:2585
Olfml3-mRNA	-0.922	0.199	-1.31	-0.531	0.528	0.403	0.692	0.000943	0.065	lm.nb	Matrix Remodeling	NM_133859.2:1035
Tmem119-mRNA	-0.923	0.2	-1.31	-0.532	0.527	0.402	0.692	0.000944	0.065	lm.nb	Microglia Function	NM_146162.2:1550
Slc1a3-mRNA	-0.802	0.174	-1.14	-0.461	0.573	0.453	0.726	0.000962	0.065	lm.nb	Astrocyte Function, Neurons and Neurotransmission	NM_148938.3:3865
C1qa-mRNA	-0.982	0.214	-1.4	-0.563	0.506	0.379	0.677	0.000994	0.065	lm.nb	Innate Immune Response	NM_007572.2:566
Jam2-mRNA	-0.96	0.209	-1.37	-0.55	0.514	0.387	0.683	0.001	0.065	lm.nb	Matrix Remodeling, Microglia Function	NM_023844.4:1090
Atg9a-mRNA	-0.873	0.191	-1.25	-0.499	0.546	0.421	0.708	0.00103	0.065	lm.nb	Autophagy, Cellular Stress	NM_001003917.3:340
Pik3r1-mRNA	-1.01	0.222	-1.45	-0.578	0.495	0.366	0.67	0.00103	0.065	lm.nb	Adaptive Immune Response, Angiogenesis, Apoptosis, Autophagy, Carbohydrate Metabolism, Cytokine Signaling, Growth Factor Signaling, Innate Immune Response, Insulin Signaling, Lipid Metabolism	NM_001024955.1:5664
Dapk1-mRNA	-0.901	0.197	-1.29	-0.513	0.536	0.41	0.701	0.00104	0.065	lm.nb	Apoptosis, Autophagy	NM_134062.1:4935
Ncor2-mRNA	-1.14	0.249	-1.62	-0.647	0.455	0.324	0.639	0.00105	0.065	lm.nb	Epigenetic Regulation, Notch	NM_011424.2:1156
Pten-mRNA	-0.9	0.198	-1.29	-0.512	0.536	0.41	0.701	0.00106	0.065	lm.nb	Adaptive Immune Response, Autophagy, DNA Damage, Growth Factor Signaling, Lipid Metabolism	NM_008960.2:5160
Gria2-mRNA	-0.815	0.179	-1.17	-0.464	0.568	0.445	0.725	0.00107	0.065	lm.nb	Neurons and Neurotransmission	NM_001039195.1:300
Trp53bp2-mRNA	-0.955	0.211	-1.37	-0.542	0.516	0.387	0.687	0.00109	0.065	lm.nb	Apoptosis	NM_173378.2:2328
Camk4-mRNA	-0.931	0.206	-1.33	-0.528	0.524	0.397	0.693	0.00109	0.065	lm.nb	Growth Factor Signaling, Neurons and Neurotransmission	NM_009793.3:3280
Setd1b-mRNA	-1.02	0.226	-1.46	-0.572	0.495	0.364	0.673	0.00117	0.065	lm.nb	Epigenetic Regulation	NM_001040398.1:2880
Slc17a7-mRNA	-0.97	0.216	-1.39	-0.546	0.51	0.38	0.685	0.00117	0.065	lm.nb	Neurons and Neurotransmission	NM_182993.2:530
Cldn5-mRNA	-1.11	0.247	-1.59	-0.623	0.464	0.332	0.649	0.00117	0.065	lm.nb	Matrix Remodeling	NM_013805.4:975
Rab6b-mRNA	-0.952	0.213	-1.37	-0.535	0.517	0.387	0.69	0.0012	0.065	lm.nb	Microglia Function	NM_173781.4:715
Lfng-mRNA	-0.82	0.184	-1.18	-0.46	0.567	0.441	0.727	0.00121	0.065	lm.nb	Microglia Function, Notch	NM_008494.3:1965
Ctsf-mRNA	-0.817	0.183	-1.18	-0.458	0.568	0.443	0.728	0.00122	0.065	lm.nb	Adaptive Immune Response	NM_019861.1:625
Mbd2-mRNA	-0.956	0.215	-1.38	-0.535	0.516	0.385	0.69	0.00124	0.065	lm.nb	Epigenetic Regulation	NM_010773.2:655
Traf3-mRNA	-1.06	0.239	-1.53	-0.593	0.479	0.346	0.663	0.00125	0.065	lm.nb	Apoptosis, Cytokine Signaling, Inflammatory Signaling, Innate Immune Response, NF-kB	NM_011632.3:884
Cx3cl1-mRNA	-0.985	0.222	-1.42	-0.551	0.505	0.374	0.683	0.00125	0.065	lm.nb	Cytokine Signaling, Inflammatory Signaling, Innate Immune Response	NM_009142.3:125
Reln-mRNA	-0.952	0.214	-1.37	-0.532	0.517	0.386	0.692	0.00125	0.065	lm.nb	Growth Factor Signaling, Matrix Remodeling, Neurons and Neurotransmission	NM_011261.2:2545
Bmi1-mRNA	-0.922	0.208	-1.33	-0.514	0.528	0.398	0.7	0.00126	0.065	lm.nb	Cellular Stress, Epigenetic Regulation	NM_007552.4:3354
Kdm4c-mRNA	-1.01	0.228	-1.46	-0.564	0.496	0.364	0.676	0.00127	0.065	lm.nb	Epigenetic Regulation	NM_144787.1:2859
Brd2-mRNA	-0.902	0.204	-1.3	-0.503	0.535	0.406	0.706	0.00128	0.065	lm.nb	Epigenetic Regulation	NM_010238.3:2800
Apc-mRNA	-0.994	0.226	-1.44	-0.552	0.502	0.37	0.682	0.00133	0.065	lm.nb	Apoptosis, Astrocyte Function, Wnt	NM_007462.3:645
Nefl-mRNA	-0.844	0.192	-1.22	-0.468	0.557	0.429	0.723	0.00133	0.065	lm.nb	Adaptive Immune Response, Angiogenesis, Cytokine Signaling, Growth Factor Signaling, Insulin Signaling, Neurons and Neurotransmission	NM_010910.1:1303
Kdm4a-mRNA	-0.947	0.215	-1.37	-0.526	0.519	0.387	0.695	0.00133	0.065	lm.nb	DNA Damage, Epigenetic Regulation	NM_172382.2:1675
Serpinf1-mRNA	-1.18	0.268	-1.71	-0.655	0.441	0.306	0.635	0.00133	0.065	lm.nb	Microglia Function, Wnt	NM_011340.3:745
Ep300-mRNA	-0.905	0.206	-1.31	-0.502	0.534	0.404	0.706	0.00134	0.065	lm.nb	Cell Cycle, Cellular Stress, Cytokine Signaling, DNA Damage, Epigenetic Regulation, Inflammatory Signaling, Innate Immune Response, Lipid Metabolism, Notch, Wnt	NM_177821.6:4305
Kdm5b-mRNA	-0.913	0.208	-1.32	-0.506	0.531	0.4	0.704	0.00134	0.065	lm.nb	Epigenetic Regulation	NM_152895.2:3620
Ulk1-mRNA	-0.922	0.211	-1.33	-0.509	0.528	0.396	0.703	0.00138	0.0661	lm.nb	Autophagy, Cellular Stress	NM_009469.3:4050
F3-mRNA	-0.891	0.204	-1.29	-0.491	0.539	0.409	0.711	0.0014	0.0661	lm.nb	Microglia Function	NM_010171.3:1170
Padi2-mRNA	-0.825	0.19	-1.2	-0.452	0.564	0.436	0.731	0.00147	0.0674	lm.nb	Astrocyte Function, Epigenetic Regulation	NM_008812.2:1016
Slc2a1-mRNA	-0.897	0.207	-1.3	-0.491	0.537	0.406	0.711	0.00148	0.0674	lm.nb	Microglia Function	NM_011400.3:2190
Bak1-mRNA	-1.03	0.238	-1.5	-0.565	0.489	0.354	0.676	0.00148	0.0674	lm.nb	Apoptosis	NM_007523.2:470
Plxdc2-mRNA	-0.818	0.19	-1.19	-0.445	0.567	0.438	0.734	0.00156	0.0699	lm.nb	Angiogenesis	NM_026162.5:1580
Jarid2-mRNA	-0.767	0.179	-1.12	-0.416	0.588	0.461	0.749	0.00161	0.0713	lm.nb	Epigenetic Regulation	NM_021878.2:2160
Tet1-mRNA	-1.12	0.264	-1.64	-0.601	0.46	0.321	0.659	0.00173	0.0744	lm.nb	Epigenetic Regulation	NM_027384.1:2192
Zfp367-mRNA	-0.827	0.196	-1.21	-0.444	0.564	0.432	0.735	0.00175	0.0744	lm.nb	Microglia Function	NM_175494.4:1235
Lamp2-mRNA	-0.797	0.188	-1.17	-0.428	0.576	0.446	0.743	0.00175	0.0744	lm.nb	Autophagy	NM_001017959.1:908
Nlgn2-mRNA	-0.922	0.219	-1.35	-0.494	0.528	0.392	0.71	0.00178	0.0744	lm.nb	Matrix Remodeling, Neurons and Neurotransmission	NM_198862.2:1204
Nlgn1-mRNA	-0.613	0.145	-0.898	-0.328	0.654	0.537	0.797	0.00179	0.0744	lm.nb	Matrix Remodeling, Neurons and Neurotransmission	NM_138666.3:1028
Pik3ca-mRNA	-0.809	0.192	-1.19	-0.432	0.571	0.44	0.741	0.0018	0.0744	lm.nb	Adaptive Immune Response, Angiogenesis, Apoptosis, Autophagy, Carbohydrate Metabolism, Cytokine Signaling, Growth Factor Signaling, Innate Immune Response, Insulin Signaling, Lipid Metabolism	NM_008839.1:1255
Nwd1-mRNA	-1.22	0.291	-1.79	-0.651	0.429	0.289	0.637	0.00183	0.0744	lm.nb	Astrocyte Function	NM_176940.5:3564
Brd4-mRNA	-0.947	0.225	-1.39	-0.505	0.519	0.382	0.705	0.00183	0.0744	lm.nb	Epigenetic Regulation	NM_001286630.1:1492
Irak2-mRNA	-0.993	0.239	-1.46	-0.526	0.502	0.363	0.695	0.00194	0.075	lm.nb	Apoptosis, Cytokine Signaling, Innate Immune Response	NM_001113553.1:485
Iqsec1-mRNA	-1.02	0.245	-1.5	-0.539	0.493	0.354	0.688	0.00195	0.075	lm.nb	Autophagy	NM_001134383.1:1792
Jun-mRNA	-0.927	0.223	-1.36	-0.49	0.526	0.389	0.712	0.00196	0.075	lm.nb	Adaptive Immune Response, Apoptosis, Cellular Stress, Growth Factor Signaling, Innate Immune Response, Notch, Wnt	NM_010591.2:2212
Setd2-mRNA	-0.771	0.186	-1.14	-0.406	0.586	0.455	0.754	0.002	0.075	lm.nb	Epigenetic Regulation	NM_001081340.2:1345
Prkce-mRNA	-0.869	0.21	-1.28	-0.457	0.548	0.412	0.728	0.00201	0.075	lm.nb	Autophagy, Growth Factor Signaling	NM_011104.2:1510
Suz12-mRNA	-0.94	0.227	-1.39	-0.495	0.521	0.383	0.71	0.00203	0.075	lm.nb	Cellular Stress, Epigenetic Regulation	NM_199196.1:820
Atp6v0e-mRNA	-0.647	0.157	-0.954	-0.34	0.639	0.516	0.79	0.00204	0.075	loglinear	Growth Factor Signaling, Insulin Signaling, Microglia Function	NM_025272.2:585
Tbr1-mRNA	-1	0.243	-1.48	-0.526	0.499	0.359	0.695	0.00207	0.075	lm.nb	Neurons and Neurotransmission	NM_009322.3:2354
Mapt-mRNA	-0.956	0.232	-1.41	-0.502	0.515	0.376	0.706	0.00207	0.075	lm.nb	Apoptosis, Cellular Stress, Growth Factor Signaling, Neurons and Neurotransmission	NM_001038609.2:1202
Tyrobp-mRNA	-0.924	0.224	-1.36	-0.485	0.527	0.388	0.715	0.00207	0.075	lm.nb	Adaptive Immune Response, Innate Immune Response	NM_011662.2:130
Grin2a-mRNA	-0.897	0.219	-1.32	-0.468	0.537	0.399	0.723	0.00213	0.075	lm.nb	Adaptive Immune Response, Angiogenesis, Cytokine Signaling, Growth Factor Signaling, Insulin Signaling, Neurons and Neurotransmission	NM_008170.2:1788
Optn-mRNA	-0.853	0.208	-1.26	-0.445	0.554	0.417	0.735	0.00214	0.075	lm.nb	Autophagy, Cell Cycle, Microglia Function	NM_181848.4:1018
H2afx-mRNA	-0.753	0.184	-1.11	-0.393	0.593	0.462	0.761	0.00215	0.075	lm.nb	Cell Cycle, Cellular Stress, DNA Damage, Epigenetic Regulation, Wnt	NM_010436.2:980
Grm3-mRNA	-0.945	0.23	-1.4	-0.493	0.52	0.38	0.711	0.00215	0.075	lm.nb	Astrocyte Function, Neurons and Neurotransmission	NM_181850.2:2525
Kmt2c-mRNA	-0.875	0.214	-1.29	-0.456	0.545	0.408	0.729	0.00217	0.075	lm.nb	Epigenetic Regulation	NM_001081383.1:7075
Ccni-mRNA	-0.854	0.209	-1.26	-0.445	0.553	0.417	0.735	0.00217	0.075	lm.nb	Cell Cycle	NM_017367.3:1180
Tubb4a-mRNA	-0.691	0.169	-1.02	-0.36	0.619	0.492	0.779	0.00219	0.075	lm.nb	Adaptive Immune Response, Apoptosis, Cell Cycle, Neurons and Neurotransmission	NM_009451.3:1819
Pacsin1-mRNA	-0.873	0.215	-1.29	-0.452	0.546	0.408	0.731	0.00226	0.0765	lm.nb	Microglia Function	NM_011861.3:2936
Kcnj10-mRNA	-1.19	0.292	-1.76	-0.613	0.439	0.295	0.654	0.0023	0.0765	lm.nb	Astrocyte Function, Neurons and Neurotransmission	NM_001039484.1:400
Bcl2l2-mRNA	-0.93	0.229	-1.38	-0.481	0.525	0.384	0.717	0.0023	0.0765	lm.nb	Apoptosis	NM_007537.1:1592
Mef2c-mRNA	-0.823	0.203	-1.22	-0.425	0.565	0.429	0.745	0.00231	0.0765	lm.nb	Growth Factor Signaling, Innate Immune Response, Microglia Function	NM_001170537.1:4341
Plxnb3-mRNA	-1.04	0.258	-1.55	-0.539	0.485	0.341	0.688	0.00234	0.0766	lm.nb	Oligodendrocyte Function	NM_019587.2:2862
Mpeg1-mRNA	-0.523	0.129	-0.776	-0.269	0.696	0.584	0.83	0.00237	0.077	loglinear	Inflammatory Signaling	NM_010821.1:4135
Dusp7-mRNA	-0.81	0.202	-1.21	-0.414	0.57	0.434	0.75	0.00247	0.0785	lm.nb	Adaptive Immune Response, Angiogenesis, Cytokine Signaling, Growth Factor Signaling, Innate Immune Response, Insulin Signaling, Microglia Function	NM_153459.4:2094
Dnmt1-mRNA	-0.985	0.246	-1.47	-0.504	0.505	0.362	0.705	0.00248	0.0785	lm.nb	Epigenetic Regulation	NM_010066.3:2380
Sin3a-mRNA	-0.847	0.211	-1.26	-0.433	0.556	0.417	0.741	0.00248	0.0785	lm.nb	Epigenetic Regulation	NM_001110350.1:3585
Ezh1-mRNA	-1.01	0.251	-1.5	-0.513	0.498	0.354	0.701	0.0025	0.0785	lm.nb	Epigenetic Regulation	NM_007970.1:3950
Grm2-mRNA	-0.636	0.159	-0.947	-0.324	0.644	0.519	0.799	0.00253	0.0785	lm.nb	Neurons and Neurotransmission	NM_001160353.1:2770
Sall1-mRNA	-0.919	0.23	-1.37	-0.468	0.529	0.387	0.723	0.00254	0.0785	lm.nb	Epigenetic Regulation	NM_021390.3:4875
Parp1-mRNA	-0.767	0.192	-1.14	-0.39	0.588	0.452	0.763	0.00257	0.0789	lm.nb	Apoptosis, Cellular Stress, DNA Damage, NF-kB	NM_007415.2:3020
C4a-mRNA	-0.811	0.204	-1.21	-0.411	0.57	0.432	0.752	0.00265	0.0791	lm.nb	Astrocyte Function	NM_011413.2:56
Aldh1l1-mRNA	-0.994	0.251	-1.49	-0.502	0.502	0.357	0.706	0.00267	0.0791	lm.nb	Astrocyte Function	NM_027406.1:1340
Ppp3ca-mRNA	-0.77	0.194	-1.15	-0.389	0.587	0.45	0.764	0.00268	0.0791	lm.nb	Adaptive Immune Response, Apoptosis, Growth Factor Signaling, Innate Immune Response, Wnt	NM_008913.4:1675
Map2k4-mRNA	-0.791	0.2	-1.18	-0.4	0.578	0.441	0.758	0.00268	0.0791	lm.nb	Adaptive Immune Response, Apoptosis, Cellular Stress, Growth Factor Signaling, Innate Immune Response	NM_009157.4:1335
Sod2-mRNA	-0.91	0.23	-1.36	-0.46	0.532	0.39	0.727	0.00268	0.0791	lm.nb	Cellular Stress, Microglia Function	NM_013671.3:1495
Lingo1-mRNA	-0.66	0.168	-0.989	-0.331	0.633	0.504	0.795	0.00281	0.0822	lm.nb	Growth Factor Signaling, Oligodendrocyte Function	NM_181074.4:1087
Snca-mRNA	-0.757	0.194	-1.14	-0.376	0.592	0.455	0.77	0.00296	0.0828	lm.nb	Cellular Stress, Microglia Function	NM_009221.2:285
Ppfia4-mRNA	-1.03	0.263	-1.54	-0.51	0.491	0.344	0.702	0.00297	0.0828	lm.nb	Microglia Function, Neurons and Neurotransmission	NM_001144855.1:454
Ppp3r1-mRNA	-0.79	0.203	-1.19	-0.393	0.578	0.439	0.762	0.00298	0.0828	lm.nb	Adaptive Immune Response, Apoptosis, Growth Factor Signaling, Innate Immune Response, Wnt	NM_024459.2:1390
P2ry12-mRNA	-0.714	0.183	-1.07	-0.354	0.61	0.475	0.782	0.00299	0.0828	lm.nb	Microglia Function	NM_027571.3:439
Bag4-mRNA	-0.865	0.222	-1.3	-0.43	0.549	0.406	0.742	0.00299	0.0828	lm.nb	Apoptosis, Cellular Stress, Innate Immune Response	NM_026121.3:3735
Islr2-mRNA	-0.887	0.228	-1.33	-0.441	0.541	0.397	0.737	0.00299	0.0828	lm.nb	Neurons and Neurotransmission	NM_001161538.1:1782
Traf6-mRNA	-0.669	0.172	-1.01	-0.332	0.629	0.498	0.795	0.00302	0.0828	lm.nb	Adaptive Immune Response, Apoptosis, Autophagy, Cytokine Signaling, Growth Factor Signaling, Innate Immune Response, NF-kB	NM_009424.2:980
Prkar2b-mRNA	-0.857	0.22	-1.29	-0.425	0.552	0.409	0.745	0.00303	0.0828	lm.nb	Apoptosis, Cell Cycle, Growth Factor Signaling	NM_011158.3:918
Cntnap2-mRNA	-0.917	0.236	-1.38	-0.455	0.53	0.384	0.73	0.00303	0.0828	lm.nb	Matrix Remodeling, Neurons and Neurotransmission	NM_001004357.2:3985
Rac1-mRNA	-0.749	0.194	-1.13	-0.369	0.595	0.457	0.774	0.00314	0.0831	lm.nb	Adaptive Immune Response, Angiogenesis, Autophagy, Growth Factor Signaling, Innate Immune Response, Neurons and Neurotransmission, Wnt	NM_009007.2:1045
Clic4-mRNA	-0.854	0.222	-1.29	-0.42	0.553	0.409	0.748	0.0032	0.0831	lm.nb	Autophagy, Microglia Function	NM_013885.2:3280
Rgl1-mRNA	-1.07	0.277	-1.61	-0.524	0.477	0.327	0.695	0.00321	0.0831	lm.nb	Growth Factor Signaling, Microglia Function	NM_016846.3:3320
Slc44a1-mRNA	-0.845	0.219	-1.27	-0.415	0.557	0.413	0.75	0.00321	0.0831	lm.nb	Microglia Function	NM_001159633.1:944
Pink1-mRNA	-0.886	0.23	-1.34	-0.435	0.541	0.396	0.74	0.00322	0.0831	lm.nb	Autophagy, Cellular Stress	NM_026880.2:688
Map1lc3a-mRNA	-0.969	0.252	-1.46	-0.475	0.511	0.363	0.72	0.00325	0.0831	lm.nb	Autophagy, Cellular Stress	NM_025735.1:685
Ifnar1-mRNA	-0.82	0.214	-1.24	-0.402	0.566	0.424	0.757	0.00325	0.0831	lm.nb	Cytokine Signaling, Growth Factor Signaling, Inflammatory Signaling, Innate Immune Response	NM_010508.1:1195
Gba-mRNA	-0.953	0.249	-1.44	-0.465	0.517	0.368	0.725	0.00334	0.0831	lm.nb	Lipid Metabolism, Microglia Function	NM_001077411.1:820
Grn-mRNA	-0.826	0.216	-1.25	-0.402	0.564	0.421	0.757	0.00336	0.0831	lm.nb	Microglia Function	NM_008175.3:2010
Tmcc3-mRNA	-0.927	0.243	-1.4	-0.452	0.526	0.378	0.731	0.00337	0.0831	lm.nb	Microglia Function	NM_172051.2:3825
Cotl1-mRNA	-0.956	0.25	-1.45	-0.465	0.515	0.367	0.724	0.00338	0.0831	lm.nb	Microglia Function	NM_028071.3:325
Mag-mRNA	-1.09	0.285	-1.65	-0.529	0.47	0.319	0.693	0.0034	0.0831	lm.nb	Growth Factor Signaling, Matrix Remodeling, Oligodendrocyte Function	NM_010758.2:1670
Epg5-mRNA	-0.731	0.192	-1.11	-0.355	0.603	0.464	0.782	0.00341	0.0831	lm.nb	Autophagy	NM_001195633.1:2436
Rhoa-mRNA	-0.849	0.223	-1.29	-0.413	0.555	0.41	0.751	0.00341	0.0831	lm.nb	Angiogenesis, Autophagy, Growth Factor Signaling, Wnt	NM_016802.4:1885
AI464131-mRNA	-0.951	0.249	-1.44	-0.462	0.517	0.369	0.726	0.00342	0.0831	lm.nb		NM_001085515.2:1232
Ak1-mRNA	-0.803	0.211	-1.22	-0.39	0.573	0.43	0.763	0.00342	0.0831	lm.nb	Microglia Function	NM_001198790.1:1625
Dlg1-mRNA	-0.767	0.201	-1.16	-0.372	0.588	0.447	0.773	0.00344	0.0831	lm.nb	Neurons and Neurotransmission	NM_001252433.1:1064
Mapk10-mRNA	-0.771	0.203	-1.17	-0.373	0.586	0.445	0.772	0.00348	0.0831	lm.nb	Adaptive Immune Response, Apoptosis, Autophagy, Cellular Stress, Growth Factor Signaling, Innate Immune Response, Wnt	NM_001081567.1:1496
Ets2-mRNA	-0.682	0.179	-1.03	-0.33	0.623	0.489	0.796	0.0035	0.0831	lm.nb	Cellular Stress, Growth Factor Signaling, Microglia Function	NM_011809.2:3284
Gjb1-mRNA	-1.22	0.32	-1.84	-0.587	0.431	0.279	0.666	0.00352	0.0831	lm.nb	Neurons and Neurotransmission, Oligodendrocyte Function	NM_008124.2:113
Arid1a-mRNA	-0.854	0.225	-1.29	-0.412	0.553	0.408	0.751	0.00354	0.0831	lm.nb	Epigenetic Regulation	NM_001080819.1:5193
Tgfbr1-mRNA	-0.857	0.226	-1.3	-0.414	0.552	0.406	0.751	0.00356	0.0831	lm.nb	Cytokine Signaling, Growth Factor Signaling	NM_009370.2:4425
Ncor1-mRNA	-0.864	0.228	-1.31	-0.417	0.55	0.403	0.749	0.00356	0.0831	lm.nb	Epigenetic Regulation, Growth Factor Signaling, Notch	NM_011308.2:211
Fgf13-mRNA	-0.839	0.222	-1.27	-0.404	0.559	0.413	0.756	0.0036	0.0831	lm.nb	Growth Factor Signaling, Microglia Function	NM_010200.2:700
Mbd3-mRNA	-0.97	0.257	-1.47	-0.467	0.51	0.36	0.723	0.0036	0.0831	lm.nb	Epigenetic Regulation	NM_013595.2:420
Xiap-mRNA	-0.881	0.233	-1.34	-0.424	0.543	0.395	0.745	0.00361	0.0831	lm.nb	Apoptosis, Innate Immune Response, NF-kB, Wnt	NM_009688.2:1654
Gsn-mRNA	-0.79	0.21	-1.2	-0.38	0.578	0.435	0.769	0.00366	0.0836	lm.nb	Apoptosis, Microglia Function, Oligodendrocyte Function	NM_146120.3:624
Pik3cb-mRNA	-0.807	0.214	-1.23	-0.387	0.571	0.427	0.765	0.00368	0.0836	lm.nb	Adaptive Immune Response, Angiogenesis, Apoptosis, Autophagy, Carbohydrate Metabolism, Cytokine Signaling, Growth Factor Signaling, Innate Immune Response, Insulin Signaling, Lipid Metabolism	NM_029094.3:1970
Eif1-mRNA	-0.763	0.203	-1.16	-0.365	0.589	0.447	0.776	0.00371	0.0837	lm.nb	Epigenetic Regulation	NM_011508.1:664
Mre11a-mRNA	-0.971	0.258	-1.48	-0.465	0.51	0.359	0.725	0.00373	0.0837	lm.nb	DNA Damage	NM_018736.2:2376
Kdm1a-mRNA	-0.715	0.19	-1.09	-0.341	0.609	0.47	0.789	0.00377	0.0838	lm.nb	Epigenetic Regulation	NM_133872.1:1263
Brd3-mRNA	-0.823	0.22	-1.25	-0.393	0.565	0.419	0.762	0.00379	0.0838	lm.nb	Epigenetic Regulation	NM_001113573.1:2690
Dlg4-mRNA	-0.772	0.206	-1.18	-0.368	0.586	0.443	0.775	0.00383	0.0838	lm.nb	Adaptive Immune Response, Angiogenesis, Cytokine Signaling, Growth Factor Signaling, Insulin Signaling, Neurons and Neurotransmission	NM_001109752.1:1866
Ifitm2-mRNA	-0.697	0.186	-1.06	-0.332	0.617	0.479	0.795	0.00386	0.0838	lm.nb	Adaptive Immune Response, Inflammatory Signaling	NM_030694.1:87
Irak1-mRNA	-0.768	0.205	-1.17	-0.365	0.587	0.444	0.776	0.00386	0.0838	lm.nb	Apoptosis, Cytokine Signaling, Growth Factor Signaling, Innate Immune Response, NF-kB	NM_008363.2:951
S100b-mRNA	-0.863	0.231	-1.32	-0.41	0.55	0.402	0.752	0.00387	0.0838	lm.nb	Astrocyte Function, Growth Factor Signaling, Inflammatory Signaling, Innate Immune Response	NM_009115.3:1090
Rbfox3-mRNA	-0.748	0.2	-1.14	-0.355	0.595	0.453	0.782	0.0039	0.0838	lm.nb	Neurons and Neurotransmission	NM_001024931.2:2700
Myrf-mRNA	-0.829	0.222	-1.27	-0.394	0.563	0.416	0.761	0.00391	0.0838	lm.nb	Oligodendrocyte Function	NM_001033481.1:4465
Prkacb-mRNA	-0.909	0.244	-1.39	-0.431	0.533	0.382	0.742	0.00394	0.084	lm.nb	Adaptive Immune Response, Angiogenesis, Apoptosis, Autophagy, Growth Factor Signaling, Lipid Metabolism, Neurons and Neurotransmission, Wnt	NM_011100.3:3754
Ccng2-mRNA	-0.72	0.194	-1.1	-0.34	0.607	0.467	0.79	0.00398	0.0844	lm.nb	Cell Cycle, DNA Damage	NM_007635.4:1536
Vps4b-mRNA	-0.761	0.206	-1.16	-0.358	0.59	0.446	0.78	0.00412	0.0868	lm.nb	Autophagy, Neurons and Neurotransmission	NM_009190.2:640
Braf-mRNA	-0.727	0.197	-1.11	-0.341	0.604	0.462	0.789	0.00416	0.0871	lm.nb	Adaptive Immune Response, Angiogenesis, Apoptosis, Cytokine Signaling, Growth Factor Signaling, Innate Immune Response, Insulin Signaling, Neurons and Neurotransmission	NM_139294.5:1102
Nrgn-mRNA	-0.704	0.191	-1.08	-0.329	0.614	0.473	0.796	0.00426	0.0879	lm.nb	Neurons and Neurotransmission	NM_022029.2:192
Hmgb1-mRNA	-0.7	0.191	-1.07	-0.326	0.616	0.475	0.798	0.00432	0.0879	lm.nb	Apoptosis, Autophagy, Inflammatory Signaling, Innate Immune Response	NM_010439.3:1574
Map2k1-mRNA	-0.727	0.198	-1.12	-0.339	0.604	0.462	0.791	0.00432	0.0879	lm.nb	Adaptive Immune Response, Angiogenesis, Autophagy, Cytokine Signaling, Growth Factor Signaling, Innate Immune Response, Insulin Signaling, Microglia Function	NM_008927.3:1695
Fcrls-mRNA	-0.773	0.211	-1.19	-0.36	0.585	0.439	0.779	0.00435	0.0879	lm.nb	Microglia Function	NM_030707.3:925
Kat2a-mRNA	-0.854	0.233	-1.31	-0.398	0.553	0.403	0.759	0.00435	0.0879	lm.nb	Epigenetic Regulation, Notch	NM_020004.5:1700
Bok-mRNA	-0.96	0.262	-1.47	-0.446	0.514	0.36	0.734	0.00438	0.0879	lm.nb	Apoptosis	NM_016778.2:635
Ptms-mRNA	-0.74	0.202	-1.14	-0.344	0.599	0.455	0.788	0.00438	0.0879	lm.nb	Microglia Function	NM_026988.2:755
Atg3-mRNA	-0.762	0.208	-1.17	-0.354	0.59	0.444	0.782	0.00438	0.0879	lm.nb	Autophagy, Cellular Stress	NM_026402.3:862
Ppp3cb-mRNA	-0.718	0.197	-1.1	-0.332	0.608	0.465	0.794	0.00449	0.0895	lm.nb	Adaptive Immune Response, Apoptosis, Growth Factor Signaling, Innate Immune Response, Wnt	NM_008914.2:2950
Smarca5-mRNA	-0.791	0.217	-1.22	-0.365	0.578	0.43	0.776	0.00455	0.0903	lm.nb	Cell Cycle, DNA Damage, Epigenetic Regulation	NM_053124.2:2934
Gja1-mRNA	-0.74	0.204	-1.14	-0.341	0.599	0.454	0.79	0.00458	0.0905	lm.nb	Astrocyte Function, Neurons and Neurotransmission	NM_010288.3:1450
Rab7-mRNA	-0.745	0.206	-1.15	-0.341	0.597	0.451	0.789	0.00469	0.0919	lm.nb	Adaptive Immune Response, Autophagy	NM_009005.2:490
Bin1-mRNA	-0.76	0.21	-1.17	-0.348	0.59	0.444	0.786	0.00471	0.0919	lm.nb	Inflammatory Signaling	NM_001083334.1:1400
Rela-mRNA	-0.928	0.257	-1.43	-0.425	0.525	0.371	0.745	0.00473	0.0919	lm.nb	Adaptive Immune Response, Apoptosis, Cellular Stress, Cytokine Signaling, Growth Factor Signaling, Inflammatory Signaling, Innate Immune Response, NF-kB	NM_009045.4:645
Pak1-mRNA	-0.788	0.218	-1.22	-0.36	0.579	0.43	0.779	0.00477	0.0919	lm.nb	Adaptive Immune Response, Angiogenesis, Growth Factor Signaling, Innate Immune Response, Microglia Function	NM_011035.2:1615
Msh2-mRNA	-0.673	0.187	-1.04	-0.307	0.627	0.487	0.808	0.00479	0.0919	lm.nb	DNA Damage	NM_008628.2:1870
Pex14-mRNA	-0.777	0.216	-1.2	-0.355	0.583	0.435	0.782	0.0048	0.0919	lm.nb	Autophagy	NM_019781.2:597
Ikbkb-mRNA	-0.813	0.226	-1.26	-0.369	0.569	0.419	0.774	0.00492	0.0938	lm.nb	Adaptive Immune Response, Apoptosis, Cytokine Signaling, Growth Factor Signaling, Inflammatory Signaling, Innate Immune Response, NF-kB	NM_010546.2:498
Gclc-mRNA	-0.783	0.219	-1.21	-0.355	0.581	0.432	0.782	0.00499	0.0941	lm.nb	Inflammatory Signaling	NM_010295.2:1102
Apoe-mRNA	-0.88	0.246	-1.36	-0.398	0.543	0.389	0.759	0.00499	0.0941	lm.nb	Astrocyte Function, Cellular Stress, Lipid Metabolism, Microglia Function, Neurons and Neurotransmission	NM_001305844.1:903
Atg5-mRNA	-0.71	0.199	-1.1	-0.321	0.611	0.467	0.801	0.00504	0.0947	lm.nb	Autophagy, Cellular Stress, Innate Immune Response	NM_001314013.1:262
Bcl2l1-mRNA	-0.86	0.241	-1.33	-0.388	0.551	0.397	0.764	0.00507	0.0947	lm.nb	Apoptosis, Autophagy, Cytokine Signaling, Growth Factor Signaling, Innate Immune Response, NF-kB	NM_009743.4:200
Akt1-mRNA	-0.886	0.249	-1.37	-0.397	0.541	0.386	0.759	0.00525	0.0976	lm.nb	Adaptive Immune Response, Angiogenesis, Apoptosis, Autophagy, Carbohydrate Metabolism, Cellular Stress, Cytokine Signaling, Growth Factor Signaling, Innate Immune Response, Insulin Signaling, Neurons and Neurotransmission, Wnt	NM_001165894.1:898
Rb1cc1-mRNA	-0.774	0.219	-1.2	-0.345	0.585	0.434	0.787	0.00541	0.1	lm.nb	Autophagy, Cellular Stress	NM_009826.4:497
Txnrd1-mRNA	-0.86	0.244	-1.34	-0.382	0.551	0.396	0.767	0.00548	0.1	lm.nb	Cellular Stress	NM_015762.2:2245
Prkar1a-mRNA	-0.71	0.201	-1.11	-0.315	0.611	0.465	0.804	0.00549	0.1	lm.nb	Apoptosis, Growth Factor Signaling	NM_021880.2:2235
Sesn1-mRNA	-0.813	0.231	-1.26	-0.361	0.569	0.416	0.779	0.0055	0.1	lm.nb	DNA Damage	NM_001013370.2:497
Bcl10-mRNA	-0.591	0.168	-0.919	-0.262	0.664	0.529	0.834	0.00553	0.1	lm.nb	Adaptive Immune Response, Apoptosis, NF-kB	NM_009740.1:1168
Syn2-mRNA	-0.806	0.229	-1.26	-0.357	0.572	0.419	0.781	0.00555	0.1	lm.nb	Neurons and Neurotransmission	NM_013681.1:1330
Hif1a-mRNA	-0.725	0.206	-1.13	-0.321	0.605	0.457	0.801	0.00557	0.1	lm.nb	Autophagy, Cellular Stress, Microglia Function, Notch	NM_010431.2:1294
Ralb-mRNA	-0.843	0.24	-1.31	-0.373	0.557	0.402	0.772	0.0056	0.1	lm.nb	Autophagy, Growth Factor Signaling	NM_022327.5:1120
Tfg-mRNA	-0.731	0.208	-1.14	-0.322	0.603	0.454	0.8	0.00566	0.1	lm.nb	Apoptosis, Neurons and Neurotransmission	NM_001252443.1:578
Mal-mRNA	-0.829	0.237	-1.29	-0.366	0.563	0.408	0.776	0.00568	0.1	lm.nb	Oligodendrocyte Function	NM_001171187.1:685
Plekhb1-mRNA	-0.816	0.233	-1.27	-0.359	0.568	0.414	0.78	0.00572	0.1	lm.nb	Neurons and Neurotransmission	NM_001163184.1:1616
Parp2-mRNA	-0.691	0.198	-1.08	-0.304	0.619	0.473	0.81	0.00573	0.1	lm.nb	DNA Damage	NM_009632.2:1325
Fyn-mRNA	-0.787	0.225	-1.23	-0.346	0.579	0.427	0.787	0.00577	0.1	lm.nb	Adaptive Immune Response, Angiogenesis, Autophagy, Cytokine Signaling, Growth Factor Signaling, Innate Immune Response, Insulin Signaling, Microglia Function	NM_008054.2:1030
Bad-mRNA	-0.822	0.235	-1.28	-0.361	0.566	0.411	0.779	0.00578	0.1	lm.nb	Adaptive Immune Response, Apoptosis, Autophagy, Cellular Stress, Growth Factor Signaling	NM_007522.3:1146
Mog-mRNA	-0.747	0.215	-1.17	-0.326	0.596	0.445	0.798	0.00595	0.103	lm.nb	Oligodendrocyte Function	NM_010814.2:750
Rpl28-mRNA	-0.677	0.195	-1.06	-0.295	0.625	0.48	0.815	0.00598	0.103	lm.nb	Microglia Function	NM_009081.2:106
Cp-mRNA	-0.718	0.207	-1.12	-0.312	0.608	0.459	0.806	0.00609	0.104	lm.nb	Astrocyte Function	NM_001042611.1:1750
Prkar2a-mRNA	-0.886	0.256	-1.39	-0.384	0.541	0.382	0.767	0.00615	0.105	lm.nb	Apoptosis, Growth Factor Signaling	NM_008924.2:2135
Kdm2a-mRNA	-0.829	0.24	-1.3	-0.358	0.563	0.406	0.78	0.00619	0.105	lm.nb	Epigenetic Regulation	NM_001001984.2:4160
Smarcd1-mRNA	-0.782	0.226	-1.23	-0.338	0.582	0.428	0.791	0.0062	0.105	lm.nb	Epigenetic Regulation	NM_031842.1:2220
Hsd11b1-mRNA	-0.907	0.264	-1.43	-0.389	0.533	0.372	0.764	0.00643	0.108	lm.nb		NM_008288.2:110
Creb1-mRNA	-0.871	0.255	-1.37	-0.372	0.547	0.387	0.773	0.00654	0.11	lm.nb	Adaptive Immune Response, Carbohydrate Metabolism, DNA Damage, Growth Factor Signaling, Innate Immune Response, Neurons and Neurotransmission, Notch	NM_001037726.1:2734
Irf2-mRNA	-0.765	0.224	-1.2	-0.326	0.589	0.434	0.798	0.00663	0.111	lm.nb	Apoptosis, Inflammatory Signaling, Innate Immune Response	NM_008391.2:440
Akt2-mRNA	-0.799	0.235	-1.26	-0.339	0.575	0.418	0.79	0.00671	0.112	lm.nb	Adaptive Immune Response, Angiogenesis, Apoptosis, Autophagy, Carbohydrate Metabolism, Cytokine Signaling, Growth Factor Signaling, Innate Immune Response, Insulin Signaling, Neurons and Neurotransmission, Wnt	NM_001110208.1:2504
Pllp-mRNA	-0.858	0.252	-1.35	-0.364	0.552	0.392	0.777	0.00675	0.112	lm.nb	Oligodendrocyte Function	NM_026385.3:345
Sumo1-mRNA	-0.73	0.215	-1.15	-0.309	0.603	0.45	0.807	0.0068	0.112	lm.nb	Cell Cycle, Cytokine Signaling, DNA Damage, Inflammatory Signaling	NM_009460.1:720
Homer1-mRNA	-0.804	0.237	-1.27	-0.34	0.573	0.415	0.79	0.00683	0.112	lm.nb	Neurons and Neurotransmission	NM_147176.2:1165
Cnp-mRNA	-0.785	0.232	-1.24	-0.331	0.58	0.423	0.795	0.00693	0.113	lm.nb	Oligodendrocyte Function	NM_009923.2:166
Abl1-mRNA	-0.953	0.282	-1.51	-0.4	0.517	0.352	0.758	0.007	0.114	lm.nb	Apoptosis, Cell Cycle, Cellular Stress, DNA Damage, Growth Factor Signaling	NM_009594.4:1378
Axl-mRNA	-0.888	0.265	-1.41	-0.369	0.54	0.377	0.774	0.00734	0.118	lm.nb	Angiogenesis, Autophagy, Microglia Function	NM_009465.3:3820
Rps21-mRNA	-0.765	0.228	-1.21	-0.318	0.588	0.431	0.802	0.00735	0.118	lm.nb	Microglia Function	NM_025587.2:153
Kdm5a-mRNA	-0.637	0.19	-1.01	-0.264	0.643	0.496	0.833	0.00737	0.118	lm.nb	Epigenetic Regulation	XR_377436.1:2314
Eed-mRNA	-0.676	0.202	-1.07	-0.28	0.626	0.475	0.824	0.00745	0.119	lm.nb	Cellular Stress, Epigenetic Regulation	NM_021876.3:1000
Ambra1-mRNA	-0.792	0.237	-1.26	-0.328	0.578	0.419	0.797	0.00746	0.119	lm.nb	Autophagy, Cellular Stress	NM_001080754.1:944
Eef2k-mRNA	-0.8	0.24	-1.27	-0.329	0.574	0.414	0.796	0.00762	0.121	lm.nb	Growth Factor Signaling, Insulin Signaling, Microglia Function	NM_007908.3:1166
Atp6v1a-mRNA	-0.792	0.238	-1.26	-0.325	0.577	0.418	0.798	0.00769	0.121	lm.nb	Growth Factor Signaling, Insulin Signaling, Microglia Function	NM_007508.5:434
Ehmt2-mRNA	-0.789	0.238	-1.25	-0.323	0.579	0.419	0.8	0.00777	0.122	lm.nb	Cellular Stress, Epigenetic Regulation	NM_145830.1:3475
Kmt2a-mRNA	-0.778	0.235	-1.24	-0.317	0.583	0.424	0.803	0.00793	0.124	lm.nb	Epigenetic Regulation	NM_001081049.1:2080
Anapc15-mRNA	-0.851	0.258	-1.36	-0.346	0.554	0.391	0.787	0.00796	0.124	lm.nb	Cell Cycle, Cellular Stress	NM_027532.3:350
Prkaca-mRNA	-0.757	0.229	-1.21	-0.308	0.592	0.433	0.808	0.00797	0.124	lm.nb	Adaptive Immune Response, Angiogenesis, Apoptosis, Autophagy, Cell Cycle, Cytokine Signaling, Growth Factor Signaling, Lipid Metabolism, Neurons and Neurotransmission, Wnt	NM_008854.3:699
Kdm6a-mRNA	-1.13	0.341	-1.8	-0.458	0.458	0.288	0.728	0.00799	0.124	lm.nb	Epigenetic Regulation	NM_009483.1:2560
Csf1-mRNA	-0.757	0.23	-1.21	-0.307	0.592	0.433	0.808	0.00805	0.124	lm.nb	Astrocyte Function, Autophagy, Cytokine Signaling, Growth Factor Signaling, Innate Immune Response, Microglia Function	NM_001113530.1:833
Stat1-mRNA	-0.849	0.258	-1.35	-0.343	0.555	0.391	0.788	0.00813	0.125	lm.nb	Cytokine Signaling, Growth Factor Signaling, Inflammatory Signaling, Microglia Function	NM_009283.3:1590
Tubb3-mRNA	-0.766	0.233	-1.22	-0.309	0.588	0.428	0.807	0.00824	0.125	lm.nb	Adaptive Immune Response, Apoptosis, Cell Cycle, Neurons and Neurotransmission	NM_023279.2:179
Atg7-mRNA	-0.592	0.18	-0.945	-0.238	0.664	0.519	0.848	0.00825	0.125	lm.nb	Adaptive Immune Response, Autophagy, Cellular Stress	NM_028835.1:855
Kdm5c-mRNA	-1.04	0.316	-1.66	-0.417	0.487	0.317	0.749	0.0083	0.125	lm.nb	Epigenetic Regulation	NM_013668.3:750
Fscn1-mRNA	-0.738	0.225	-1.18	-0.297	0.6	0.442	0.814	0.00831	0.125	lm.nb	Microglia Function	NM_007984.2:1645
Tpd52-mRNA	-0.662	0.202	-1.06	-0.265	0.632	0.48	0.832	0.00841	0.126	lm.nb	Microglia Function, Neurons and Neurotransmission	NM_001025262.1:2054
Rala-mRNA	-0.819	0.251	-1.31	-0.327	0.567	0.403	0.797	0.00854	0.128	lm.nb	Autophagy, Growth Factor Signaling, Neurons and Neurotransmission	NM_019491.5:605
Ugt8a-mRNA	-0.751	0.232	-1.21	-0.297	0.594	0.433	0.814	0.00889	0.133	lm.nb	Lipid Metabolism, Oligodendrocyte Function	NM_011674.4:138
Bnip3l-mRNA	-0.712	0.22	-1.14	-0.28	0.611	0.453	0.823	0.00894	0.133	lm.nb	Apoptosis, Autophagy	NM_009761.3:1738
Csk-mRNA	-0.788	0.244	-1.27	-0.311	0.579	0.416	0.806	0.00897	0.133	lm.nb	Adaptive Immune Response, Angiogenesis, Autophagy, Growth Factor Signaling, Insulin Signaling	NM_007783.2:268
Vamp7-mRNA	-0.792	0.246	-1.27	-0.311	0.577	0.413	0.806	0.00913	0.135	lm.nb	Autophagy, Neurons and Neurotransmission	NM_011515.4:390
Rps9-mRNA	-0.741	0.23	-1.19	-0.289	0.598	0.438	0.818	0.00922	0.135	lm.nb	Microglia Function	NM_029767.2:173
Suv39h1-mRNA	-0.879	0.273	-1.41	-0.343	0.544	0.375	0.789	0.00928	0.135	lm.nb	Epigenetic Regulation	NM_011514.2:396
Srxn1-mRNA	-0.783	0.244	-1.26	-0.305	0.581	0.417	0.809	0.00928	0.135	lm.nb	Cellular Stress	NM_029688.4:2010
Becn1-mRNA	-0.725	0.226	-1.17	-0.283	0.605	0.445	0.822	0.0093	0.135	lm.nb	Autophagy, Cellular Stress	NM_019584.3:1145
Atg14-mRNA	-0.698	0.218	-1.12	-0.27	0.617	0.459	0.829	0.0095	0.137	lm.nb	Autophagy, Cellular Stress	NM_172599.4:204
Fabp5-mRNA	-0.76	0.238	-1.23	-0.294	0.591	0.428	0.816	0.00953	0.137	lm.nb	Microglia Function	NM_010634.3:430
Traf2-mRNA	-1.05	0.327	-1.69	-0.405	0.484	0.31	0.755	0.00957	0.137	lm.nb	Apoptosis, Cytokine Signaling, Growth Factor Signaling, Inflammatory Signaling, Innate Immune Response, NF-kB	NM_009422.2:1334
Bnip3-mRNA	-0.655	0.205	-1.06	-0.253	0.635	0.48	0.839	0.00964	0.138	lm.nb	Apoptosis, Autophagy, Cellular Stress, Microglia Function	NM_009760.4:1108
Rad17-mRNA	-0.53	0.162	-0.848	-0.212	0.692	0.555	0.863	0.00972	0.138	Wald	Cell Cycle, DNA Damage	NM_001044371.1:386
Pttg1-mRNA	-0.675	0.212	-1.09	-0.259	0.627	0.47	0.836	0.00984	0.139	lm.nb	Cell Cycle, DNA Damage	NM_001131054.1:288
Lmna-mRNA	-0.801	0.252	-1.29	-0.307	0.574	0.408	0.809	0.00987	0.139	lm.nb	Apoptosis, Cell Cycle, Microglia Function	NM_001002011.2:1611
Pmp22-mRNA	-0.984	0.31	-1.59	-0.377	0.506	0.332	0.77	0.00988	0.139	lm.nb	Microglia Function	NM_008885.2:395
Birc2-mRNA	-0.808	0.255	-1.31	-0.308	0.571	0.404	0.808	0.01	0.14	lm.nb	Apoptosis, Cytokine Signaling, Innate Immune Response, NF-kB	NM_007465.2:1230
Rapgef3-mRNA	-0.865	0.274	-1.4	-0.329	0.549	0.379	0.796	0.0101	0.141	lm.nb	Adaptive Immune Response, Autophagy	NM_001177810.1:564
Coa5-mRNA	-0.792	0.251	-1.28	-0.301	0.578	0.411	0.812	0.0102	0.141	lm.nb	Microglia Function	NM_198006.4:1808
Rpl29-mRNA	-0.704	0.224	-1.14	-0.265	0.614	0.453	0.832	0.0105	0.145	lm.nb	Microglia Function	NM_009082.2:110
Sqstm1-mRNA	-0.7	0.223	-1.14	-0.263	0.616	0.455	0.833	0.0105	0.145	lm.nb	Autophagy, Cytokine Signaling, Growth Factor Signaling	NM_011018.2:1430
Mobp-mRNA	-0.872	0.278	-1.42	-0.327	0.546	0.374	0.797	0.0106	0.146	lm.nb	Oligodendrocyte Function	NM_001039364.2:152
Rps3-mRNA	-0.727	0.233	-1.18	-0.271	0.604	0.44	0.829	0.0108	0.147	lm.nb	Microglia Function	NM_012052.2:886
Ifitm3-mRNA	-0.613	0.196	-0.997	-0.229	0.654	0.501	0.854	0.0108	0.147	lm.nb	Adaptive Immune Response, Inflammatory Signaling	NM_025378.2:370
Stmn1-mRNA	-0.634	0.203	-1.03	-0.235	0.644	0.489	0.849	0.0109	0.149	lm.nb	Growth Factor Signaling, Microglia Function	NM_019641.3:595
Ldha-mRNA	-0.614	0.197	-1	-0.227	0.653	0.5	0.854	0.011	0.15	lm.nb	Microglia Function	NM_010699.2:1354
Vegfa-mRNA	-0.748	0.241	-1.22	-0.276	0.596	0.429	0.826	0.0112	0.151	lm.nb	Angiogenesis, Cellular Stress, Cytokine Signaling, Growth Factor Signaling, Microglia Function	NM_001025250.3:3015
Tgfa-mRNA	-0.637	0.205	-1.04	-0.235	0.643	0.486	0.85	0.0112	0.151	lm.nb	Astrocyte Function, Microglia Function, Neurons and Neurotransmission	NM_031199.2:3360
Rps10-mRNA	-0.73	0.236	-1.19	-0.268	0.603	0.438	0.83	0.0113	0.151	lm.nb	Microglia Function	NM_025963.3:318
Hira-mRNA	-0.741	0.239	-1.21	-0.272	0.598	0.432	0.828	0.0113	0.151	lm.nb	Cellular Stress, Epigenetic Regulation	NM_010435.2:3210
Sirt1-mRNA	-0.767	0.248	-1.25	-0.281	0.588	0.42	0.823	0.0113	0.151	lm.nb	Carbohydrate Metabolism, Cellular Stress, Epigenetic Regulation	NM_019812.2:843
Pcna-mRNA	-0.68	0.221	-1.11	-0.247	0.624	0.462	0.843	0.0117	0.155	lm.nb	Cell Cycle, DNA Damage	NM_011045.2:590
Opalin-mRNA	-0.752	0.245	-1.23	-0.272	0.594	0.426	0.828	0.0119	0.157	lm.nb	Oligodendrocyte Function	NM_153520.1:201
Tmem88b-mRNA	-0.817	0.267	-1.34	-0.295	0.568	0.395	0.815	0.012	0.158	lm.nb		NM_001033394.3:1122
Rnf8-mRNA	-0.75	0.246	-1.23	-0.269	0.594	0.426	0.83	0.0122	0.16	lm.nb	Cell Cycle, DNA Damage	NM_021419.2:1671
Spp1-mRNA	-0.689	0.226	-1.13	-0.246	0.62	0.456	0.843	0.0123	0.161	lm.nb	Growth Factor Signaling, Matrix Remodeling, Microglia Function	NM_009263.3:420
Cables1-mRNA	-0.707	0.234	-1.17	-0.248	0.612	0.446	0.842	0.0129	0.168	lm.nb	Cell Cycle	NM_001146287.1:3120
Vim-mRNA	-0.695	0.23	-1.15	-0.244	0.618	0.452	0.844	0.0129	0.168	lm.nb	Apoptosis, Astrocyte Function	NM_011701.4:34
Mdm2-mRNA	-0.716	0.237	-1.18	-0.251	0.609	0.441	0.841	0.013	0.168	lm.nb	Adaptive Immune Response, Apoptosis, Cell Cycle, Cellular Stress, DNA Damage, Growth Factor Signaling, Neurons and Neurotransmission	NM_010786.4:1664
Gpr34-mRNA	-0.75	0.249	-1.24	-0.262	0.595	0.424	0.834	0.0131	0.17	lm.nb	Microglia Function	NM_011823.4:256
Prkdc-mRNA	-0.783	0.261	-1.29	-0.272	0.581	0.408	0.828	0.0132	0.17	lm.nb	Cell Cycle, DNA Damage, Innate Immune Response	NM_011159.2:3108
Hdac2-mRNA	-0.674	0.225	-1.11	-0.233	0.627	0.462	0.851	0.0134	0.172	lm.nb	Cell Cycle, Cellular Stress, Epigenetic Regulation, Growth Factor Signaling, Notch	NM_008229.2:1010
Hdac4-mRNA	-0.72	0.241	-1.19	-0.248	0.607	0.438	0.842	0.0135	0.173	lm.nb	Epigenetic Regulation, Notch	NM_207225.1:2800
Ikbkg-mRNA	-0.794	0.269	-1.32	-0.266	0.577	0.4	0.832	0.0146	0.187	lm.nb	Adaptive Immune Response, Apoptosis, Cytokine Signaling, Growth Factor Signaling, Inflammatory Signaling, Innate Immune Response, NF-kB	NM_178590.2:525
Mapk14-mRNA	-0.685	0.233	-1.14	-0.228	0.622	0.453	0.854	0.0148	0.188	lm.nb	Angiogenesis, Autophagy, Cellular Stress, Growth Factor Signaling, Innate Immune Response	NM_011951.2:1420
Wdr5-mRNA	-1.02	0.349	-1.71	-0.339	0.492	0.306	0.791	0.015	0.19	lm.nb	Epigenetic Regulation	NM_080848.2:1704
Bola2-mRNA	-0.756	0.259	-1.26	-0.249	0.592	0.417	0.842	0.0153	0.193	lm.nb	Microglia Function	NM_175103.3:94
Lsr-mRNA	-0.613	0.206	-1.02	-0.21	0.654	0.494	0.864	0.0153	0.193	Wald	Lipid Metabolism	NM_001164184.1:445
Rps2-mRNA	-0.706	0.242	-1.18	-0.231	0.613	0.441	0.852	0.0155	0.194	lm.nb	Microglia Function	NM_008503.5:304
Hdac6-mRNA	-0.671	0.231	-1.12	-0.219	0.628	0.459	0.859	0.0156	0.195	lm.nb	Cellular Stress, Epigenetic Regulation, Notch	NM_010413.3:564
Cox5b-mRNA	-0.699	0.241	-1.17	-0.227	0.616	0.444	0.855	0.0158	0.197	lm.nb	Microglia Function	NM_009942.2:332
Rpa1-mRNA	-0.611	0.212	-1.03	-0.195	0.655	0.491	0.873	0.0164	0.203	lm.nb	Cell Cycle, Cellular Stress, DNA Damage	NM_026653.2:930
Bcas1-mRNA	-0.886	0.308	-1.49	-0.282	0.541	0.356	0.823	0.0165	0.205	lm.nb	Oligodendrocyte Function	NM_029815.2:932
Myc-mRNA	-0.594	0.204	-0.994	-0.194	0.662	0.502	0.874	0.0172	0.212	Wald	Apoptosis, Cell Cycle, Cytokine Signaling, Growth Factor Signaling, Notch, Wnt	NM_010849.4:630
S100a10-mRNA	-0.791	0.278	-1.33	-0.247	0.578	0.396	0.843	0.0173	0.212	lm.nb	Astrocyte Function	NM_009112.2:154
Mr1-mRNA	-0.556	0.194	-0.936	-0.177	0.68	0.523	0.885	0.0184	0.225	Wald	Microglia Function	NM_008209.4:1360
Pms2-mRNA	-0.612	0.218	-1.04	-0.185	0.654	0.487	0.879	0.0185	0.225	lm.nb	DNA Damage	NM_008886.2:265
Vps4a-mRNA	-0.687	0.244	-1.17	-0.208	0.621	0.446	0.866	0.0185	0.225	lm.nb	Autophagy, Neurons and Neurotransmission	NM_126165.1:994
Hprt-mRNA	-0.814	0.292	-1.39	-0.241	0.569	0.383	0.846	0.0193	0.234	lm.nb	Apoptosis	NM_013556.2:30
Rpl9-mRNA	-0.681	0.246	-1.16	-0.199	0.624	0.447	0.871	0.0199	0.24	lm.nb	Microglia Function	NM_011292.2:142
Lair1-mRNA	-0.512	0.182	-0.869	-0.156	0.701	0.548	0.898	0.0202	0.243	Wald	Adaptive Immune Response, Microglia Function	NM_001113474.1:1865
Tmem206-mRNA	-0.585	0.216	-1.01	-0.162	0.667	0.497	0.894	0.0219	0.263	lm.nb	Microglia Function	NM_025864.3:845
Cd83-mRNA	-0.669	0.248	-1.15	-0.183	0.629	0.449	0.881	0.0223	0.267	lm.nb	Microglia Function	NM_009856.2:1624
Slc17a6-mRNA	-0.643	0.239	-1.11	-0.174	0.64	0.463	0.886	0.0227	0.271	lm.nb	Neurons and Neurotransmission	NM_080853.3:2825
Amigo2-mRNA	-0.734	0.273	-1.27	-0.198	0.601	0.415	0.872	0.023	0.273	lm.nb	Astrocyte Function	NM_178114.4:2425
Sox9-mRNA	-0.747	0.281	-1.3	-0.195	0.596	0.407	0.874	0.0242	0.287	lm.nb	Astrocyte Function, Wnt	NM_011448.4:3540
Arhgap24-mRNA	-0.698	0.265	-1.22	-0.177	0.617	0.43	0.884	0.0252	0.298	lm.nb	Microglia Function	NM_029270.2:1164
Xrcc6-mRNA	-0.761	0.291	-1.33	-0.19	0.59	0.397	0.877	0.026	0.306	lm.nb	DNA Damage, Innate Immune Response	NM_010247.2:1640
Apex1-mRNA	-0.663	0.257	-1.17	-0.16	0.632	0.446	0.895	0.0272	0.32	lm.nb	Cell Cycle, DNA Damage	NM_009687.2:289
Egr1-mRNA	-0.693	0.269	-1.22	-0.166	0.619	0.429	0.891	0.0275	0.322	lm.nb	Inflammatory Signaling, Neurons and Neurotransmission	NM_007913.5:515
Dock1-mRNA	-0.608	0.236	-1.07	-0.146	0.656	0.476	0.904	0.0276	0.322	lm.nb	Angiogenesis, Autophagy	NM_001033420.2:405
Tle3-mRNA	-0.759	0.295	-1.34	-0.18	0.591	0.396	0.883	0.0279	0.325	lm.nb	Microglia Function, Notch, Wnt	NM_009389.2:3584
Gadd45a-mRNA	-0.503	0.197	-0.888	-0.117	0.706	0.54	0.922	0.0285	0.331	lm.nb	Cell Cycle, DNA Damage, Growth Factor Signaling	NM_007836.1:654
Ifnar2-mRNA	-0.411	0.165	-0.733	-0.0883	0.752	0.602	0.941	0.0316	0.366	loglinear	Cytokine Signaling, Growth Factor Signaling, Inflammatory Signaling, Innate Immune Response	NM_001110498.1:725
Irf3-mRNA	-0.726	0.296	-1.31	-0.146	0.604	0.404	0.904	0.034	0.393	lm.nb	Apoptosis, Cytokine Signaling, Inflammatory Signaling, Innate Immune Response	NM_016849.4:526
Ash2l-mRNA	-0.518	0.211	-0.932	-0.103	0.699	0.524	0.931	0.0343	0.395	lm.nb	Epigenetic Regulation, Wnt	NM_001080793.1:2125
Prdx1-mRNA	-0.624	0.256	-1.13	-0.122	0.649	0.458	0.919	0.0352	0.402	lm.nb	Cellular Stress	NM_011034.4:1131
St3gal6-mRNA	-0.572	0.235	-1.03	-0.111	0.673	0.489	0.926	0.0352	0.402	lm.nb	Microglia Function, Notch	NM_018784.2:1252
Nfkb1-mRNA	-0.67	0.282	-1.22	-0.117	0.628	0.428	0.922	0.039	0.444	lm.nb	Adaptive Immune Response, Apoptosis, Cellular Stress, Cytokine Signaling, Growth Factor Signaling, Inflammatory Signaling, Innate Immune Response, NF-kB	NM_008689.2:2125
Sox10-mRNA	-0.601	0.257	-1.1	-0.0985	0.659	0.465	0.934	0.0411	0.466	lm.nb	Oligodendrocyte Function	XM_128139.6:2646
Bdnf-mRNA	-0.475	0.203	-0.873	-0.0777	0.719	0.546	0.948	0.0411	0.466	lm.nb	Growth Factor Signaling, Neurons and Neurotransmission	NM_007540.4:3260
Pdpn-mRNA	-0.526	0.226	-0.968	-0.0835	0.695	0.511	0.944	0.0421	0.475	lm.nb	Matrix Remodeling	NM_010329.2:1625
Rpl36al-mRNA	-0.554	0.239	-1.02	-0.0854	0.681	0.492	0.943	0.043	0.484	lm.nb	Microglia Function	NM_025589.4:74
Agt-mRNA	-0.619	0.268	-1.15	-0.0929	0.651	0.452	0.938	0.0438	0.492	lm.nb	Astrocyte Function	NM_007428.3:881
Bax-mRNA	-0.391	0.176	-0.735	-0.0467	0.763	0.601	0.968	0.0502	0.562	lm.nb	Apoptosis, DNA Damage	NM_007527.3:735
Tnfsf12-mRNA	-0.441	0.198	-0.829	-0.0532	0.737	0.563	0.964	0.0528	0.589	Wald	Cytokine Signaling, Inflammatory Signaling, NF-kB	NM_011614.3:1215
Mfge8-mRNA	-0.537	0.25	-1.03	-0.0469	0.689	0.491	0.968	0.0573	0.638	lm.nb	Autophagy	NM_008594.2:1357
Plekhm1-mRNA	-0.453	0.213	-0.871	-0.0357	0.73	0.547	0.976	0.0592	0.657	lm.nb	Oligodendrocyte Function	NM_183034.1:3060
Kcnd1-mRNA	-0.575	0.269	-1.1	-0.0466	0.671	0.466	0.968	0.0617	0.683	Wald	Microglia Function, Neurons and Neurotransmission	NM_008423.1:1400
Cdc7-mRNA	-0.428	0.204	-0.827	-0.029	0.743	0.564	0.98	0.0648	0.715	Wald	Cell Cycle	NM_001271566.1:2804
Hdac1-mRNA	-0.629	0.304	-1.23	-0.0325	0.647	0.428	0.978	0.0656	0.722	lm.nb	Cell Cycle, Epigenetic Regulation, Growth Factor Signaling, Notch, Wnt	NM_008228.2:470
Nbn-mRNA	-0.705	0.354	-1.4	-0.0118	0.614	0.38	0.992	0.0742	0.814	lm.nb	Cell Cycle, Cellular Stress, DNA Damage	NM_013752.3:1000
Rad1-mRNA	-0.469	0.237	-0.933	-0.00422	0.723	0.524	0.997	0.0762	0.833	lm.nb	Cell Cycle, DNA Damage	NM_011232.2:406
Kdm3a-mRNA	-0.493	0.253	-0.989	0.00264	0.71	0.504	1	0.0798	0.87	lm.nb	Epigenetic Regulation	NM_001038695.2:4110
Trpm4-mRNA	-0.489	0.249	-0.977	-0.00218	0.712	0.508	0.998	0.0805	0.875	Wald	Inflammatory Signaling	NM_175130.4:1145
Nrp2-mRNA	-0.401	0.207	-0.806	0.00503	0.758	0.572	1	0.0817	0.885	lm.nb	Angiogenesis, Microglia Function	NM_001077403.1:610
Hat1-mRNA	-0.48	0.27	-1.01	0.0496	0.717	0.497	1.03	0.106	1	lm.nb	Epigenetic Regulation	NM_026115.4:1270
Fcgr2b-mRNA	-0.275	0.168	-0.603	0.0542	0.827	0.658	1.04	0.136	1	Wald	Adaptive Immune Response, Autophagy	NM_001077189.1:1225
Arc-mRNA	-0.767	0.476	-1.7	0.165	0.588	0.308	1.12	0.138	1	lm.nb	Neurons and Neurotransmission	NM_018790.2:2715
Ttr-mRNA	-0.492	0.321	-1.12	0.138	0.711	0.459	1.1	0.157	1	lm.nb	Matrix Remodeling	NM_013697.4:855
Topbp1-mRNA	-0.292	0.204	-0.692	0.109	0.817	0.619	1.08	0.187	1	Wald	DNA Damage	NM_176979.5:3564
Irak4-mRNA	-0.352	0.248	-0.837	0.133	0.783	0.56	1.1	0.188	1	Wald	Apoptosis, Cytokine Signaling, Innate Immune Response, NF-kB	NM_029926.5:250
Fos-mRNA	-0.606	0.457	-1.5	0.289	0.657	0.353	1.22	0.214	1	lm.nb	Adaptive Immune Response, Cellular Stress, Growth Factor Signaling, Innate Immune Response, Neurons and Neurotransmission	NM_010234.2:1330
Bid-mRNA	-0.29	0.27	-0.819	0.24	0.818	0.567	1.18	0.309	1	lm.nb	Apoptosis, DNA Damage, Innate Immune Response	NM_007544.3:1307
Cd74-mRNA	-0.381	0.358	-1.08	0.321	0.768	0.472	1.25	0.313	1	lm.nb	Adaptive Immune Response, Inflammatory Signaling	NM_001042605.1:391
Ngfr-mRNA	0.315	0.323	-0.318	0.949	1.24	0.802	1.93	0.355	1	Wald	Apoptosis, Cellular Stress, Cytokine Signaling, Growth Factor Signaling	NM_033217.3:1995
Csf3r-mRNA	-0.835	1.24	-3.27	1.59	0.56	0.104	3.02	0.517	1	Wald	Cytokine Signaling, Growth Factor Signaling	NM_001252651.1:1294
Cd86-mRNA	-1.09	1.68	-4.39	2.21	0.47	0.0478	4.62	0.534	1	Wald	Adaptive Immune Response, Growth Factor Signaling, Matrix Remodeling, Microglia Function	NM_019388.3:251
Trem2-mRNA	-1.74	2.89	-7.4	3.92	0.299	0.00591	15.1	0.561	1	Wald	Adaptive Immune Response, Inflammatory Signaling, Microglia Function	NM_031254.2:646
Timeless-mRNA	-0.157	0.26	-0.665	0.352	0.897	0.63	1.28	0.561	1	Wald	Cell Cycle, DNA Damage	NM_011589.1:3720
Egfr-mRNA	-1.09	1.96	-4.94	2.75	0.469	0.0327	6.73	0.591	1	Wald	Adaptive Immune Response, Angiogenesis, Astrocyte Function, Cytokine Signaling, Growth Factor Signaling, Insulin Signaling	NM_207655.2:1335
Rsad2-mRNA	-0.946	1.72	-4.32	2.43	0.519	0.0501	5.38	0.596	1	Wald	Inflammatory Signaling, Microglia Function	NM_021384.2:3185
Kdm5d-mRNA	-0.537	0.991	-2.48	1.41	0.689	0.179	2.65	0.601	1	Wald	Epigenetic Regulation	NM_011419.3:2390
Psmb8-mRNA	-1.18	2.28	-5.65	3.28	0.44	0.0199	9.73	0.616	1	Wald	Adaptive Immune Response, Angiogenesis, Apoptosis, Astrocyte Function, Cell Cycle, Cytokine Signaling, Growth Factor Signaling, Inflammatory Signaling, Insulin Signaling, Microglia Function, NF-kB, Wnt	NM_010724.2:362
Kcnk13-mRNA	-0.857	1.79	-4.37	2.66	0.552	0.0483	6.31	0.644	1	Wald	Microglia Function, Neurons and Neurotransmission	NM_146037.1:1430
Mcm5-mRNA	-1.13	2.38	-5.8	3.54	0.457	0.018	11.6	0.646	1	Wald	Cell Cycle, Inflammatory Signaling	NM_008566.2:2244
Itga7-mRNA	-0.95	2.01	-4.89	2.99	0.518	0.0338	7.92	0.647	1	Wald	Astrocyte Function, Growth Factor Signaling, Matrix Remodeling	NM_008398.2:2435
Jag1-mRNA	-0.619	1.36	-3.28	2.04	0.651	0.103	4.13	0.66	1	Wald	Innate Immune Response, Microglia Function, Notch	NM_013822.2:2155
Hus1-mRNA	-1.06	2.39	-5.73	3.62	0.48	0.0188	12.3	0.668	1	Wald	Cell Cycle, DNA Damage	NM_008316.2:2505
Ripk2-mRNA	-1.02	2.35	-5.63	3.59	0.493	0.0202	12	0.674	1	Wald	Adaptive Immune Response, Apoptosis, Cytokine Signaling, Growth Factor Signaling, Innate Immune Response	NM_138952.3:830
Casp7-mRNA	-0.105	0.247	-0.59	0.38	0.93	0.664	1.3	0.682	1	Wald	Apoptosis, Innate Immune Response	NM_007611.2:1468
Atm-mRNA	-1.05	2.56	-6.07	3.97	0.483	0.0149	15.7	0.691	1	Wald	Apoptosis, Cell Cycle, Cellular Stress, DNA Damage, NF-kB	NM_007499.2:5543
Tspan18-mRNA	-0.837	2.06	-4.87	3.19	0.56	0.0343	9.15	0.694	1	Wald	Microglia Function	NM_183180.2:1008
Nthl1-mRNA	-0.608	1.52	-3.58	2.37	0.656	0.0835	5.15	0.698	1	Wald	DNA Damage	NM_008743.2:34
Ago4-mRNA	-0.976	2.46	-5.79	3.84	0.508	0.018	14.3	0.7	1	Wald	Adaptive Immune Response, Cellular Stress, Epigenetic Regulation, Growth Factor Signaling, Notch, Wnt	NM_153177.3:1576
Emcn-mRNA	-0.655	1.69	-3.96	2.65	0.635	0.0641	6.29	0.707	1	Wald		NM_001163522.1:230
Hrk-mRNA	-0.935	2.43	-5.71	3.84	0.523	0.0192	14.3	0.71	1	Wald	Apoptosis	NM_007545.2:3458
Bcl2-mRNA	-0.824	2.18	-5.1	3.45	0.565	0.0291	11	0.714	1	Wald	Apoptosis, Autophagy, Cellular Stress, Cytokine Signaling, DNA Damage, Growth Factor Signaling, Innate Immune Response, Microglia Function, NF-kB	NM_009741.3:1844
Oas1g-mRNA	-0.482	1.28	-2.99	2.03	0.716	0.126	4.07	0.715	1	Wald	Inflammatory Signaling, Microglia Function	NM_011852.2:457
Pnoc-mRNA	-0.601	1.61	-3.75	2.55	0.659	0.0742	5.86	0.717	1	Wald		NM_001205075.1:332
Atr-mRNA	-0.87	2.39	-5.56	3.82	0.547	0.0211	14.2	0.725	1	Wald	Apoptosis, Cell Cycle, Cellular Stress, DNA Damage	NM_019864.1:4392
Tie1-mRNA	-0.0973	0.269	-0.624	0.43	0.935	0.649	1.35	0.726	1	Wald		NM_011587.2:2715
Tnfrsf1a-mRNA	-0.709	1.97	-4.56	3.15	0.612	0.0423	8.86	0.727	1	Wald	Apoptosis, Cytokine Signaling, Growth Factor Signaling, Innate Immune Response, NF-kB	NM_011609.2:615
Uty-mRNA	-0.241	0.679	-1.57	1.09	0.846	0.336	2.13	0.731	1	Wald	Epigenetic Regulation	NM_009484.2:3530
Ltbr-mRNA	-0.814	2.33	-5.39	3.76	0.569	0.0239	13.5	0.735	1	Wald	Apoptosis, Cytokine Signaling, Inflammatory Signaling, NF-kB	NM_010736.3:1962
P2rx7-mRNA	-0.694	2.02	-4.65	3.26	0.618	0.0399	9.58	0.739	1	Wald	Innate Immune Response, Microglia Function, Neurons and Neurotransmission	NM_001038839.2:378
Fancg-mRNA	-0.986	2.97	-6.81	4.84	0.505	0.00892	28.6	0.748	1	Wald	DNA Damage	NM_053081.2:250
Cd24a-mRNA	-0.67	2.05	-4.69	3.35	0.628	0.0387	10.2	0.751	1	Wald	Adaptive Immune Response	NM_009846.2:584
Mpg-mRNA	-0.559	1.72	-3.92	2.81	0.679	0.0659	6.99	0.752	1	Wald	DNA Damage	NM_010822.3:276
Il6ra-mRNA	-0.466	1.43	-3.28	2.34	0.724	0.103	5.07	0.753	1	Wald	Cytokine Signaling, Growth Factor Signaling, Microglia Function	NM_010559.2:2825
Cdc25a-mRNA	-0.75	2.32	-5.29	3.79	0.595	0.0256	13.8	0.754	1	Wald	Cell Cycle, DNA Damage	NM_007658.3:855
Flt1-mRNA	-0.618	1.92	-4.37	3.14	0.652	0.0483	8.79	0.754	1	Wald	Angiogenesis, Cytokine Signaling, Growth Factor Signaling, Microglia Function	NM_010228.3:1550
S1pr3-mRNA	-0.725	2.26	-5.15	3.7	0.605	0.0281	13	0.755	1	Wald	Astrocyte Function, Neurons and Neurotransmission	NM_010101.3:2939
Pecam1-mRNA	-1.07	3.33	-7.59	5.45	0.477	0.00521	43.8	0.756	1	Wald	Matrix Remodeling	NM_008816.2:1100
Lag3-mRNA	-0.665	2.08	-4.74	3.41	0.631	0.0375	10.6	0.756	1	Wald		NM_008479.1:1700
Gal3st1-mRNA	-0.772	2.46	-5.6	4.05	0.586	0.0207	16.6	0.761	1	Wald	Lipid Metabolism, Oligodendrocyte Function	NM_001177691.1:1197
Bag3-mRNA	-0.797	2.59	-5.87	4.27	0.575	0.0171	19.3	0.765	1	Wald	Apoptosis, Cellular Stress	NM_013863.4:1000
Casp9-mRNA	-0.977	3.19	-7.23	5.27	0.508	0.00668	38.6	0.766	1	Wald	Adaptive Immune Response, Apoptosis, DNA Damage, Growth Factor Signaling, Innate Immune Response	NM_015733.4:1675
Map3k1-mRNA	-0.911	3	-6.8	4.98	0.532	0.00897	31.5	0.769	1	Wald	Adaptive Immune Response, Apoptosis, Growth Factor Signaling, Innate Immune Response	NM_011945.2:1640
C3ar1-mRNA	-1.12	3.72	-8.42	6.17	0.459	0.00292	72.1	0.77	1	Wald	Microglia Function, Neurons and Neurotransmission	NM_009779.2:555
Sesn2-mRNA	-0.525	1.76	-3.98	2.93	0.695	0.0633	7.62	0.773	1	Wald	DNA Damage	NM_144907.1:1416
Hpgds-mRNA	-0.786	2.66	-6	4.43	0.58	0.0156	21.5	0.774	1	Wald	Lipid Metabolism	NM_019455.4:425
Rad9a-mRNA	-0.706	2.4	-5.41	4	0.613	0.0236	16	0.775	1	Wald	Cell Cycle, DNA Damage	NM_011237.2:490
Bcl2l11-mRNA	-0.541	1.84	-4.15	3.07	0.687	0.0563	8.4	0.776	1	Wald	Apoptosis, Growth Factor Signaling	NM_001284410.1:236
Cidea-mRNA	0.063	0.217	-0.362	0.488	1.04	0.778	1.4	0.778	1	Wald	Apoptosis	NM_007702.2:514
Tcirg1-mRNA	-0.682	2.36	-5.31	3.95	0.623	0.0252	15.4	0.779	1	Wald	Autophagy, Growth Factor Signaling, Insulin Signaling	NM_001136091.1:1345
Ptpn6-mRNA	-0.41	1.46	-3.27	2.45	0.753	0.104	5.45	0.785	1	Wald	Adaptive Immune Response, Cytokine Signaling, Growth Factor Signaling, Inflammatory Signaling, Innate Immune Response	NM_013545.2:1691
Psen2-mRNA	-0.761	2.71	-6.07	4.55	0.59	0.0149	23.4	0.785	1	Wald	Growth Factor Signaling, Microglia Function, Notch	NM_001128605.1:560
Hspb1-mRNA	-0.462	1.67	-3.73	2.8	0.726	0.0754	6.99	0.788	1	Wald	Angiogenesis, Astrocyte Function, Cellular Stress, Growth Factor Signaling	NM_013560.2:630
Msn-mRNA	-0.401	1.45	-3.25	2.45	0.758	0.105	5.46	0.789	1	Wald	Autophagy	NM_010833.2:515
Pld2-mRNA	-0.75	2.74	-6.12	4.61	0.595	0.0144	24.5	0.79	1	Wald	Autophagy, Growth Factor Signaling	NM_008876.2:1134
Kdm2b-mRNA	-0.752	2.82	-6.28	4.77	0.594	0.0129	27.4	0.796	1	Wald	Epigenetic Regulation	NM_001003953.1:3984
Tnfrsf12a-mRNA	-0.742	2.8	-6.23	4.75	0.598	0.0133	26.9	0.797	1	Wald	Cytokine Signaling, Inflammatory Signaling, NF-kB	NM_001161746.1:517
Sox4-mRNA	-0.665	2.53	-5.62	4.29	0.631	0.0203	19.6	0.799	1	Wald	Microglia Function, Wnt	NM_009238.2:2635
Bcl2a1a-mRNA	-0.653	2.49	-5.52	4.22	0.636	0.0217	18.6	0.799	1	Wald	Apoptosis, NF-kB	NM_009742.3:175
Cflar-mRNA	-0.935	3.57	-7.93	6.06	0.523	0.0041	66.7	0.799	1	Wald	Apoptosis, Autophagy, Innate Immune Response, NF-kB	NM_207653.3:990
Ptprc-mRNA	-0.765	2.95	-6.54	5.01	0.588	0.0108	32.2	0.801	1	Wald	Adaptive Immune Response, Matrix Remodeling	NM_011210.3:2320
Lig1-mRNA	-0.624	2.41	-5.34	4.09	0.649	0.0247	17	0.801	1	Wald	Cell Cycle, DNA Damage	NM_001083188.1:1456
Igsf10-mRNA	-0.527	2.06	-4.57	3.52	0.694	0.042	11.5	0.804	1	Wald	Microglia Function	NM_001162884.1:3100
Esam-mRNA	-0.493	1.95	-4.32	3.34	0.71	0.05	10.1	0.806	1	Wald	Matrix Remodeling	NM_027102.3:495
Plcg2-mRNA	-0.556	2.21	-4.9	3.78	0.68	0.0336	13.8	0.807	1	Wald	Adaptive Immune Response, Growth Factor Signaling, Innate Immune Response, NF-kB	NM_172285.1:978
Mvp-mRNA	-0.699	2.83	-6.25	4.85	0.616	0.0132	28.8	0.81	1	Wald	Microglia Function	NM_080638.2:1845
Ogg1-mRNA	-0.682	2.79	-6.15	4.79	0.623	0.0141	27.6	0.813	1	Wald	DNA Damage	NM_010957.4:168
Erbb3-mRNA	-0.783	3.21	-7.07	5.51	0.581	0.00743	45.5	0.813	1	Wald	Adaptive Immune Response, Angiogenesis, Cytokine Signaling, Growth Factor Signaling, Insulin Signaling, Oligodendrocyte Function	NM_010153.1:1290
S1pr5-mRNA	-0.609	2.52	-5.55	4.33	0.656	0.0214	20.1	0.815	1	Wald	Neurons and Neurotransmission, Oligodendrocyte Function	NM_053190.2:840
Tmem144-mRNA	-0.974	4.15	-9.1	7.15	0.509	0.00182	142	0.819	1	Wald	Microglia Function	NM_027495.4:1525
Cnn2-mRNA	-0.53	2.3	-5.04	3.98	0.693	0.0304	15.8	0.823	1	Wald	Autophagy	NM_007725.2:350
Nqo1-mRNA	-0.811	3.54	-7.75	6.12	0.57	0.00466	69.7	0.824	1	Wald	Cellular Stress	NM_008706.5:430
Mmp14-mRNA	-0.645	2.82	-6.18	4.89	0.639	0.0138	29.7	0.824	1	Wald	Cellular Stress, Innate Immune Response, Matrix Remodeling, Microglia Function	NM_008608.3:554
Tmem100-mRNA	-0.726	3.21	-7.02	5.57	0.604	0.0077	47.5	0.826	1	Wald	Microglia Function	NM_026433.2:1350
Suv39h2-mRNA	-0.742	3.33	-7.27	5.79	0.598	0.00647	55.2	0.829	1	Wald	Epigenetic Regulation	NM_022724.4:1427
Pros1-mRNA	-0.0463	0.213	-0.463	0.371	0.968	0.725	1.29	0.833	1	Wald	Autophagy	NM_011173.2:2720
Mdc1-mRNA	-0.711	3.29	-7.16	5.73	0.611	0.00701	53.2	0.834	1	Wald	Cell Cycle, DNA Damage	NM_001010833.2:5900
Kdm1b-mRNA	-0.577	2.67	-5.8	4.65	0.67	0.0179	25.1	0.834	1	Wald	Epigenetic Regulation	NM_172262.3:2034
Hps4-mRNA	-0.353	1.65	-3.59	2.88	0.783	0.0831	7.37	0.835	1	Wald	Microglia Function	NM_138646.3:1265
Csf2rb-mRNA	-0.515	2.44	-5.29	4.26	0.7	0.0255	19.2	0.837	1	Wald	Adaptive Immune Response, Angiogenesis, Apoptosis, Cytokine Signaling, Growth Factor Signaling, Insulin Signaling	NM_007780.4:4185
Setd1a-mRNA	-0.656	3.13	-6.8	5.49	0.635	0.00898	44.8	0.839	1	Wald	Epigenetic Regulation	NM_178029.3:1612
Dock2-mRNA	-0.573	2.77	-6	4.85	0.672	0.0156	28.9	0.841	1	Wald	Autophagy	NM_033374.3:2410
Gadd45g-mRNA	-0.612	2.98	-6.45	5.23	0.655	0.0114	37.5	0.842	1	Wald	Cell Cycle, DNA Damage, Growth Factor Signaling	NM_011817.2:208
Fcer1g-mRNA	-0.919	4.51	-9.76	7.92	0.529	0.00115	242	0.843	1	Wald	Adaptive Immune Response, Autophagy, Inflammatory Signaling, Innate Immune Response	NM_010185.4:264
Lacc1-mRNA	-0.644	3.2	-6.91	5.63	0.64	0.00829	49.4	0.845	1	Wald	Microglia Function	NM_172488.2:1025
Tmem204-mRNA	0.0582	0.289	-0.508	0.625	1.04	0.703	1.54	0.845	1	Wald	Microglia Function	NM_001001183.1:1006
Hilpda-mRNA	-0.548	2.72	-5.89	4.79	0.684	0.0169	27.7	0.845	1	Wald	Microglia Function	NM_023516.5:236
Pik3cd-mRNA	-0.64	3.22	-6.95	5.67	0.642	0.00809	50.9	0.847	1	Wald	Adaptive Immune Response, Apoptosis, Autophagy, Cytokine Signaling, Growth Factor Signaling, Innate Immune Response	XM_003945690.1:4648
Fen1-mRNA	-0.643	3.27	-7.05	5.76	0.641	0.00755	54.3	0.848	1	Wald	Cell Cycle, DNA Damage	NM_001271614.1:1880
Slco2b1-mRNA	-0.578	3	-6.45	5.3	0.67	0.0114	39.3	0.851	1	Wald	Carbohydrate Metabolism	NM_175316.3:2720
Lrrc3-mRNA	-0.67	3.56	-7.65	6.31	0.629	0.00499	79.2	0.855	1	Wald	Microglia Function	NM_145152.4:1830
Cdk20-mRNA	-0.645	3.47	-7.44	6.15	0.639	0.00576	70.9	0.856	1	Wald	Cell Cycle	NM_053180.2:352
Lmnb1-mRNA	-0.575	3.11	-6.68	5.53	0.671	0.00978	46.1	0.858	1	Wald	Apoptosis, Cell Cycle, Cellular Stress, Microglia Function	NM_010721.2:805
Ptgs2-mRNA	-0.657	3.56	-7.63	6.31	0.634	0.00506	79.6	0.858	1	Wald	Astrocyte Function, Cellular Stress, Innate Immune Response, Lipid Metabolism, Microglia Function, NF-kB	NM_011198.3:675
Fbln5-mRNA	-0.416	2.26	-4.85	4.01	0.75	0.0348	16.2	0.858	1	Wald	Astrocyte Function, Matrix Remodeling	NM_011812.4:2138
Rad50-mRNA	-0.716	3.89	-8.35	6.92	0.609	0.00307	121	0.858	1	Wald	Cell Cycle, Cellular Stress, DNA Damage	NM_009012.2:4165
Crem-mRNA	-0.562	3.08	-6.6	5.48	0.678	0.0103	44.7	0.86	1	Wald	Neurons and Neurotransmission	NM_001110853.1:1840
Abcc8-mRNA	-0.297	1.63	-3.5	2.9	0.814	0.0886	7.48	0.86	1	Wald	Inflammatory Signaling, Neurons and Neurotransmission	NM_011510.3:1740
Chst8-mRNA	-0.673	3.72	-7.97	6.62	0.627	0.00399	98.7	0.861	1	Wald	Microglia Function	NM_175140.4:1196
Mavs-mRNA	-0.735	4.09	-8.75	7.28	0.601	0.00233	155	0.861	1	Wald	Inflammatory Signaling, Innate Immune Response	NM_144888.2:1162
Il10rb-mRNA	-0.74	4.2	-8.98	7.5	0.599	0.00199	180	0.864	1	Wald	Cytokine Signaling, Microglia Function	NM_008349.5:465
Blnk-mRNA	-0.521	2.96	-6.32	5.28	0.697	0.0125	38.9	0.864	1	Wald	Adaptive Immune Response, Microglia Function, NF-kB	NM_008528.4:1546
Gstm1-mRNA	-0.673	3.94	-8.4	7.05	0.627	0.00296	133	0.868	1	Wald	Cellular Stress, Inflammatory Signaling	NM_010358.5:50
Cdkn1a-mRNA	-0.467	2.75	-5.85	4.92	0.723	0.0173	30.2	0.869	1	Wald	Adaptive Immune Response, Cell Cycle, Cellular Stress, Cytokine Signaling, DNA Damage, Growth Factor Signaling	NM_007669.4:1670
Cideb-mRNA	-0.472	2.81	-5.97	5.03	0.721	0.0159	32.6	0.87	1	Wald	Apoptosis	NM_009894.3:179
Ddb2-mRNA	-0.615	3.69	-7.85	6.62	0.653	0.00432	98.6	0.871	1	Wald	DNA Damage	NM_028119.5:94
Inpp5d-mRNA	-0.315	1.9	-4.04	3.41	0.804	0.0606	10.7	0.872	1	Wald	Adaptive Immune Response, Cytokine Signaling	NM_001110192.1:2186
Cyp7b1-mRNA	-0.776	4.7	-9.99	8.44	0.584	0.000981	348	0.873	1	Wald	Inflammatory Signaling	NM_007825.4:1030
Tgfb1-mRNA	-0.546	3.33	-7.07	5.98	0.685	0.00742	63.2	0.873	1	Wald	Cell Cycle, Cytokine Signaling, Growth Factor Signaling, Matrix Remodeling, Microglia Function	NM_011577.1:1470
Enpp6-mRNA	-0.49	2.99	-6.36	5.38	0.712	0.0122	41.5	0.873	1	Wald	Oligodendrocyte Function	NM_177304.3:922
Gpr62-mRNA	-0.531	3.32	-7.03	5.97	0.692	0.00766	62.6	0.876	1	Wald	Oligodendrocyte Function	NM_001159652.1:1576
Crip1-mRNA	-0.833	5.21	-11	9.38	0.561	0.000472	667	0.877	1	Wald	Microglia Function	NM_007763.3:47
Stx18-mRNA	-0.5	3.13	-6.63	5.63	0.707	0.0101	49.7	0.877	1	Wald	Autophagy	NM_026959.2:770
Tbc1d4-mRNA	-0.987	6.23	-13.2	11.2	0.505	0.000107	2380	0.878	1	Wald	Microglia Function, Neurons and Neurotransmission	NM_001081278.2:2610
Lyn-mRNA	-0.712	4.56	-9.65	8.23	0.61	0.00124	300	0.879	1	Wald	Adaptive Immune Response, Autophagy, Cytokine Signaling, Growth Factor Signaling, NF-kB	NM_010747.1:1725
Casp3-mRNA	-0.457	2.93	-6.21	5.29	0.729	0.0135	39.2	0.88	1	Wald	Apoptosis, Cellular Stress, DNA Damage, Growth Factor Signaling, Innate Immune Response, Matrix Remodeling	NM_009810.2:630
Dlx1-mRNA	-0.6	3.87	-8.19	6.99	0.66	0.00343	127	0.88	1	Wald	Neurons and Neurotransmission	NM_010053.1:2052
Tm4sf1-mRNA	-0.48	3.1	-6.55	5.59	0.717	0.0107	48.2	0.88	1	Wald	Astrocyte Function	NM_008536.3:652
Nfe2l2-mRNA	-0.399	2.61	-5.52	4.72	0.758	0.0219	26.3	0.882	1	Wald	Cellular Stress	NR_132727.1:144
Cdkn1c-mRNA	-0.419	2.75	-5.81	4.97	0.748	0.0178	31.3	0.882	1	Wald	Cell Cycle, DNA Damage	NM_009876.3:1240
Ddx58-mRNA	-0.625	4.12	-8.69	7.44	0.648	0.00241	174	0.883	1	Wald	Inflammatory Signaling, Innate Immune Response, NF-kB	NM_172689.3:1751
Cyp27a1-mRNA	-0.405	2.71	-5.72	4.91	0.755	0.019	30	0.885	1	Wald	Inflammatory Signaling	NM_024264.3:1725
Ung-mRNA	-0.689	4.64	-9.79	8.41	0.62	0.00113	341	0.885	1	Wald	DNA Damage	NM_001040691.1:336
E2f1-mRNA	-0.69	4.65	-9.81	8.43	0.62	0.00111	345	0.885	1	Wald	Apoptosis, Cell Cycle, Cellular Stress, Notch	NM_007891.4:926
Npl-mRNA	-0.58	4	-8.42	7.26	0.669	0.00293	153	0.888	1	Wald	Microglia Function	NM_028749.1:600
Tgm2-mRNA	-0.394	2.81	-5.91	5.12	0.761	0.0166	34.8	0.892	1	Wald	Autophagy, Microglia Function	NM_009373.3:1260
Dnmt3a-mRNA	-0.656	4.68	-9.83	8.52	0.635	0.0011	368	0.892	1	Wald	Epigenetic Regulation	NM_007872.4:7160
Srgn-mRNA	-0.499	3.62	-7.59	6.59	0.707	0.00519	96.3	0.893	1	Wald	Astrocyte Function, Inflammatory Signaling	NM_011157.2:168
Casp2-mRNA	-0.521	3.85	-8.07	7.02	0.697	0.00373	130	0.895	1	Wald	Apoptosis, Growth Factor Signaling, Innate Immune Response	NM_007610.1:420
Ldlrad3-mRNA	-0.644	4.79	-10	8.75	0.64	0.000954	429	0.896	1	Wald	Microglia Function	NM_178886.2:1570
Mcm6-mRNA	-0.42	3.18	-6.65	5.81	0.748	0.00998	56	0.898	1	Wald	Cell Cycle	NM_008567.1:1118
Col6a3-mRNA	-0.318	2.45	-5.12	4.48	0.802	0.0288	22.3	0.899	1	Wald	Growth Factor Signaling, Matrix Remodeling, Microglia Function	XM_897036.2:4583
Relb-mRNA	-0.574	4.42	-9.23	8.09	0.672	0.00166	272	0.9	1	Wald	Cytokine Signaling, Growth Factor Signaling, Inflammatory Signaling, NF-kB	NM_009046.2:2013
Fa2h-mRNA	-0.537	4.15	-8.67	7.6	0.689	0.00245	194	0.9	1	Wald	Lipid Metabolism, Oligodendrocyte Function	NM_178086.3:644
Pld1-mRNA	-0.407	3.18	-6.63	5.82	0.754	0.0101	56.4	0.901	1	Wald	Autophagy, Growth Factor Signaling	NM_001164056.1:520
St8sia6-mRNA	-0.407	3.2	-6.68	5.87	0.754	0.00974	58.4	0.902	1	Wald	Microglia Function	NM_145838.1:1578
Ly6a-mRNA	-0.678	5.34	-11.1	9.79	0.625	0.00044	887	0.902	1	Wald	Innate Immune Response	NM_010738.2:206
Cln3-mRNA	-0.648	5.49	-11.4	10.1	0.638	0.000366	1110	0.909	1	Wald	Autophagy	NM_001146311.1:378
Tradd-mRNA	-0.408	3.49	-7.26	6.44	0.754	0.00654	86.8	0.91	1	Wald	Apoptosis, Innate Immune Response, NF-kB	NM_001033161.2:562
Fgl2-mRNA	-0.258	2.22	-4.61	4.09	0.836	0.0411	17	0.91	1	Wald	Inflammatory Signaling	NM_008013.2:3470
Rad51c-mRNA	-0.59	5.16	-10.7	9.52	0.664	0.000601	734	0.911	1	Wald	Cell Cycle, DNA Damage	NM_053269.3:402
Cd33-mRNA	-0.244	2.16	-4.47	3.98	0.844	0.0451	15.8	0.912	1	Wald	Adaptive Immune Response, Microglia Function	NM_001111058.1:598
Trp53-mRNA	-0.537	4.82	-9.98	8.9	0.689	0.000991	479	0.914	1	Wald	Apoptosis, Cell Cycle, Cellular Stress, DNA Damage, Growth Factor Signaling, Notch, Wnt	NM_011640.1:1835
Serpina3n-mRNA	-0.5	4.49	-9.3	8.3	0.707	0.00159	314	0.914	1	Wald	Astrocyte Function	NM_009252.2:119
Nrm-mRNA	-0.647	5.82	-12	10.8	0.639	0.000236	1730	0.914	1	Wald	Microglia Function	NM_134122.2:466
Tmc7-mRNA	-0.654	6.03	-12.5	11.2	0.636	0.000176	2300	0.916	1	Wald	Microglia Function	NM_172476.4:1285
Bbc3-mRNA	-0.207	1.95	-4.03	3.62	0.866	0.0612	12.3	0.918	1	Wald	Apoptosis, DNA Damage	NM_133234.1:1461
Fkbp5-mRNA	-0.368	3.51	-7.25	6.51	0.775	0.00657	91.4	0.919	1	Wald	Astrocyte Function	NM_010220.3:2125
Setdb1-mRNA	-0.591	5.66	-11.7	10.5	0.664	0.000302	1460	0.919	1	Wald	Epigenetic Regulation	NM_018877.2:1625
Irf8-mRNA	-0.174	1.69	-3.48	3.13	0.887	0.0898	8.75	0.92	1	Wald	Inflammatory Signaling, Microglia Function	NM_008320.3:2274
Anxa1-mRNA	-0.206	2.01	-4.14	3.73	0.867	0.0565	13.3	0.92	1	Wald	Autophagy	NM_010730.2:400
Tarbp2-mRNA	-0.397	4.09	-8.41	7.61	0.759	0.00294	196	0.925	1	Wald	Epigenetic Regulation	NM_001253795.1:813
Prkcq-mRNA	-0.665	7.36	-15.1	13.8	0.631	2.87e-05	13900	0.93	1	Wald	Adaptive Immune Response, Apoptosis, Autophagy, NF-kB, Oligodendrocyte Function	NM_008859.2:1210
Fcgr3-mRNA	-0.461	5.13	-10.5	9.6	0.726	0.000681	775	0.93	1	Wald	Adaptive Immune Response, Autophagy, Inflammatory Signaling, Innate Immune Response	NM_010188.5:1175
Kit-mRNA	-0.579	6.56	-13.4	12.3	0.67	9.05e-05	4950	0.932	1	Wald	Adaptive Immune Response, Angiogenesis, Cytokine Signaling, Growth Factor Signaling, Insulin Signaling	NM_001122733.1:4275
Slc2a5-mRNA	0.332	3.94	-7.39	8.05	1.26	0.00596	266	0.935	1	Wald	Microglia Function	NM_019741.3:2305
Ngf-mRNA	-0.248	2.96	-6.05	5.55	0.842	0.0151	46.9	0.935	1	Wald	Apoptosis, Growth Factor Signaling	NM_001112698.1:630
Syk-mRNA	-0.177	2.14	-4.37	4.02	0.884	0.0483	16.2	0.936	1	Wald	Adaptive Immune Response, Autophagy, Cytokine Signaling, Growth Factor Signaling, Innate Immune Response, NF-kB	NM_001198977.1:2064
Il1r1-mRNA	-0.3	3.7	-7.56	6.96	0.812	0.00529	125	0.937	1	Wald	Apoptosis, Cellular Stress, Cytokine Signaling, Growth Factor Signaling, Microglia Function, NF-kB	NM_001123382.1:820
Cd84-mRNA	-0.545	6.95	-14.2	13.1	0.686	5.46e-05	8610	0.939	1	Wald		NM_013489.2:915
Ifi30-mRNA	-0.284	3.87	-7.88	7.31	0.821	0.00425	159	0.943	1	Wald	Adaptive Immune Response, Inflammatory Signaling	NM_023065.3:806
Trim47-mRNA	-0.515	7.07	-14.4	13.3	0.7	4.7e-05	10400	0.944	1	Wald	Microglia Function	NM_001205081.1:2019
Entpd2-mRNA	-0.365	5.02	-10.2	9.48	0.776	0.000845	714	0.944	1	Wald	Astrocyte Function	NM_009849.2:1016
Irf1-mRNA	-0.487	6.72	-13.7	12.7	0.713	7.71e-05	6600	0.944	1	Wald	Apoptosis, Inflammatory Signaling, Innate Immune Response	NM_008390.1:365
Mcm2-mRNA	0.162	2.35	-4.45	4.78	1.12	0.0457	27.4	0.947	1	Wald	Cell Cycle, Inflammatory Signaling	NM_008564.2:2585
Ifih1-mRNA	-0.259	4.48	-9.04	8.53	0.836	0.0019	369	0.955	1	Wald	Inflammatory Signaling, Innate Immune Response	NM_027835.2:1997
Ncf1-mRNA	0.0971	1.73	-3.3	3.49	1.07	0.102	11.3	0.957	1	Wald	Adaptive Immune Response, Angiogenesis, Cellular Stress	NM_001286037.1:970
Casp6-mRNA	-0.241	4.31	-8.69	8.2	0.846	0.00243	295	0.957	1	Wald	Apoptosis	NM_009811.3:360
Vav1-mRNA	-0.11	1.97	-3.98	3.76	0.927	0.0635	13.5	0.957	1	Wald	Adaptive Immune Response, Angiogenesis, Autophagy, Cytokine Signaling, Growth Factor Signaling, Innate Immune Response	NM_011691.4:1640
Blm-mRNA	0.191	3.45	-6.56	6.95	1.14	0.0106	123	0.957	1	Wald	Cell Cycle, DNA Damage	NM_001042527.2:264
Gbp2-mRNA	-0.209	4.04	-8.13	7.71	0.865	0.00358	209	0.96	1	Wald	Astrocyte Function, Inflammatory Signaling	NM_010260.1:1996
Pla2g4a-mRNA	-0.125	2.43	-4.89	4.64	0.917	0.0338	24.9	0.96	1	Wald	Autophagy, Cellular Stress, Growth Factor Signaling, Lipid Metabolism, Oligodendrocyte Function	NM_008869.2:1525
Fcgr1-mRNA	-0.165	3.47	-6.97	6.64	0.892	0.00796	99.8	0.963	1	Wald	Adaptive Immune Response, Autophagy, Inflammatory Signaling	NM_010186.5:185
Serping1-mRNA	-0.222	4.72	-9.48	9.04	0.858	0.0014	526	0.964	1	Wald	Astrocyte Function	NM_009776.3:1480
Itgam-mRNA	0.0779	1.79	-3.43	3.59	1.06	0.0925	12	0.966	1	Wald	Autophagy, Innate Immune Response, Matrix Remodeling	NM_001082960.1:3025
Nod1-mRNA	-0.0794	1.88	-3.76	3.6	0.946	0.074	12.1	0.967	1	Wald	Autophagy, Cytokine Signaling, Innate Immune Response	NM_172729.2:1446
Fancc-mRNA	-0.255	6.22	-12.4	11.9	0.838	0.000179	3920	0.968	1	Wald	DNA Damage	NM_007985.2:1115
Grap-mRNA	-0.254	6.36	-12.7	12.2	0.839	0.000148	4760	0.969	1	Wald	Growth Factor Signaling, Microglia Function	NM_027817.3:121
Casp1-mRNA	-0.0531	1.61	-3.21	3.1	0.964	0.108	8.59	0.974	1	Wald	Apoptosis, Cytokine Signaling, Innate Immune Response	NM_009807.2:259
Gdpd2-mRNA	-0.127	4.24	-8.45	8.19	0.915	0.00287	292	0.977	1	Wald	Astrocyte Function, Lipid Metabolism	NM_023608.3:1438
Casp8-mRNA	0.207	8.03	-15.5	16	1.15	2.1e-05	63500	0.98	1	Wald	Apoptosis, DNA Damage, Innate Immune Response, Microglia Function	NM_009812.2:1463
Cycs-mRNA	-0.114	4.58	-9.09	8.86	0.924	0.00184	465	0.981	1	Wald	Apoptosis, Cellular Stress, DNA Damage	NM_007808.4:2510
Ccr5-mRNA	-0.0527	2.14	-4.25	4.14	0.964	0.0527	17.6	0.981	1	Wald	Cytokine Signaling, Microglia Function	NM_009917.5:1340
H2-T23-mRNA	-0.0971	3.96	-7.86	7.66	0.935	0.00431	203	0.981	1	Wald	Adaptive Immune Response, Astrocyte Function, Inflammatory Signaling, Innate Immune Response, Matrix Remodeling	NM_010398.3:365
Myd88-mRNA	0.0692	2.94	-5.69	5.82	1.05	0.0194	56.6	0.982	1	Wald	Apoptosis, Cytokine Signaling, Growth Factor Signaling, Inflammatory Signaling, Innate Immune Response, NF-kB	NM_010851.2:1595
Pla2g5-mRNA	0.0286	1.39	-2.7	2.76	1.02	0.154	6.75	0.984	1	Wald	Autophagy, Growth Factor Signaling	NM_001122954.1:1540
Nfkbia-mRNA	-0.076	4.56	-9.01	8.85	0.949	0.00195	463	0.987	1	Wald	Adaptive Immune Response, Apoptosis, Growth Factor Signaling, Inflammatory Signaling, Innate Immune Response, NF-kB	NM_010907.2:646
Irak3-mRNA	-0.106	6.39	-12.6	12.4	0.929	0.000157	5490	0.987	1	Wald	Apoptosis, Cytokine Signaling, Innate Immune Response	NM_028679.3:2608
Mgmt-mRNA	-0.0346	6.03	-11.9	11.8	0.976	0.000269	3540	0.996	1	Wald	Cellular Stress, DNA Damage	NM_008598.2:350
Cd6-mRNA	0.00224	1.97	-3.86	3.87	1	0.0688	14.6	0.999	1	Wald	Matrix Remodeling	NM_001037801.2:1315

## Sheet: Pathway scoring
	WT PBS	TREM2-/- PBS	WT AD-tau	TREM2-/- AD-tau
Microglia Function	-0.440643	-1.29906	1.65226	0.0874441
Growth Factor Signaling	-0.424201	-1.32451	1.58014	0.168571
Neurons and Neurotransmission	-0.277908	-1.30481	1.31649	0.26622
Adaptive Immune Response	-0.352979	-1.21	1.28381	0.279169
Apoptosis	0.0447883	-1.08259	1.17836	-0.140559
Cytokine Signaling	-0.291836	-0.83307	1.10693	0.017972
Innate Immune Response	-0.46603	-0.660627	1.09505	0.0316101
Matrix Remodeling	-0.237611	-0.677114	1.04816	-0.133438
Cell Cycle	-0.139988	-1.15842	1.01966	0.278741
Inflammatory Signaling	0.114069	-1.04065	1.01043	-0.0838445
DNA Damage	-0.191755	-0.791203	0.967903	0.0150552
Cellular Stress	-0.234869	-1.00975	0.93561	0.309006
Astrocyte Function	-0.356794	-0.56345	0.862579	0.0576649
Angiogenesis	-0.170953	-0.862965	0.796704	0.237214
Insulin Signaling	-0.145674	-0.710657	0.777049	0.0792823
Epigenetic Regulation	-0.329993	-0.418234	0.665075	0.0831519
Notch	0.0911623	-0.668819	0.521016	0.0566412
Autophagy	-0.417909	-0.140103	0.510844	0.0471684
Oligodendrocyte Function	-0.306661	-0.29605	0.484474	0.118237
NF-kB	-0.215123	-0.363196	0.402811	0.175509
Lipid Metabolism	-0.13829	-0.172994	0.349027	-0.0377422
Carbohydrate Metabolism	-0.201192	-0.0963008	0.328917	-0.0314246
Wnt	-0.277304	0.895197	-0.254918	-0.362976
